# Supplementary material for: 5-Methoxy­methyl-4-phen­oxy-1H-pyrazol-3-ol
Source: Acta Crystallogr Sect E Struct Rep Online. 2009 Nov 28;65(Pt 12):o3249–50. doi: 10.1107/S1600536809050302 (PMC2971925; doi:10.1107/S1600536809050302)
Supplement: Supplementary file 2 [file e-65-o3249-Isup2.hkl]

# 
# h,k,l, Fc-squared, Fo-squared, sigma(Fo-squared) and status flag 
# 
data_I
_shelx_title ' rvr1m in P2(1)/c (100K)' 
_shelx_refln_list_code          4 
_shelx_F_calc_maximum      158.81 
_exptl_crystal_F_000       464.00 
_reflns_d_resolution_high  0.6900 
 
loop_ 
 _symmetry_equiv_pos_as_xyz 
 'x, y, z' 
 '-x, y+1/2, -z+1/2' 
 '-x, -y, -z' 
 'x, -y-1/2, z-1/2' 
 
_cell_length_a     8.8876 
_cell_length_b    10.3031 
_cell_length_c    12.0083 
_cell_angle_alpha  90.000 
_cell_angle_beta  100.917 
_cell_angle_gamma  90.000 
 
_shelx_F_squared_multiplier     1.000 
 
loop_ 
 _refln_index_h 
 _refln_index_k 
 _refln_index_l 
 _refln_F_squared_calc 
 _refln_F_squared_meas 
 _refln_F_squared_sigma 
 _refln_observed_status 
   1   0   0     3091.72     2820.51    109.25 o 
   2   0   0     1398.94     1362.99     34.43 o 
   3   0   0       17.63       19.46      0.94 o 
   4   0   0     4267.68     4787.26     44.26 o 
   5   0   0       94.53      112.14      2.32 o 
   6   0   0      201.91      197.01      3.76 o 
   7   0   0      184.91      172.37      4.23 o 
   8   0   0        0.01       -3.74      3.96 o 
   9   0   0      135.03      130.09     11.83 o 
  10   0   0       17.45       13.70      8.45 o 
  11   0   0        4.08        2.93      5.69 o 
  12   0   0        1.78       -0.01      6.02 o 
   1   1   0     1849.72     1977.32     19.26 o 
   2   1   0     4425.55     4593.75     33.06 o 
   3   1   0     1534.81     1637.29     15.55 o 
   4   1   0       31.07       38.30      0.94 o 
   5   1   0      664.52      707.02      5.81 o 
   6   1   0      130.58      125.10      2.18 o 
   7   1   0       36.11       29.76      1.67 o 
   8   1   0       87.18       69.51      3.21 o 
   9   1   0       67.96       57.32      3.47 o 
  10   1   0        4.29       -3.63      4.16 o 
  11   1   0       60.92       59.32      8.57 o 
  12   1   0      120.97      129.39      7.24 o 
   0   2   0     4912.85     5203.94    166.12 o 
   1   2   0     2286.44     2452.24     20.78 o 
   2   2   0      985.70     1029.01      7.88 o 
   3   2   0     1454.49     1485.92     10.70 o 
   4   2   0      611.88      568.14      4.14 o 
   5   2   0     2124.79     2253.74     18.03 o 
   6   2   0       62.97       63.51      1.62 o 
   7   2   0       96.11       99.02      2.56 o 
   8   2   0        9.10        7.44      1.92 o 
   9   2   0       61.02       42.86      4.76 o 
  10   2   0       16.76       24.68      7.82 o 
  11   2   0        2.49       -1.87      3.60 o 
  12   2   0        9.51       -0.13      4.36 o 
   1   3   0     1234.63     1328.18     10.90 o 
   2   3   0      304.64      328.75      2.99 o 
   3   3   0       11.33       12.21      0.71 o 
   4   3   0      688.44      737.84      6.57 o 
   5   3   0      372.09      374.17      3.47 o 
   6   3   0      119.16      124.06      2.28 o 
   7   3   0       45.30       51.87      2.67 o 
   8   3   0      176.32      184.23      4.50 o 
   9   3   0      163.15      165.26      4.58 o 
  10   3   0        0.29       -2.42      3.30 o 
  11   3   0        0.39       -2.37      3.66 o 
  12   3   0        4.08       -3.26      4.04 o 
   0   4   0     4272.89     4486.63     37.78 o 
   1   4   0       84.01       79.12      1.22 o 
   2   4   0      943.70     1037.65      8.22 o 
   3   4   0       79.49       76.43      1.45 o 
   4   4   0      460.79      484.59      4.31 o 
   5   4   0       12.45       19.47      1.11 o 
   6   4   0      290.14      308.25      3.84 o 
   7   4   0      242.80      240.38      5.00 o 
   8   4   0       19.99       14.79      2.49 o 
   9   4   0        9.87        5.65      3.13 o 
  10   4   0        4.15       -1.44      3.37 o 
  11   4   0      128.14      144.76      7.27 o 
  12   4   0       19.81       24.74      5.49 o 
   1   5   0      459.27      476.79      4.24 o 
   2   5   0      474.25      514.44      4.83 o 
   3   5   0       18.26       21.44      1.00 o 
   4   5   0        0.00        0.17      0.58 o 
   5   5   0       11.08       10.57      1.00 o 
   6   5   0      273.17      265.83      3.71 o 
   7   5   0      330.58      319.51      5.39 o 
   8   5   0       16.93       16.07      2.91 o 
   9   5   0       18.53       20.31      3.83 o 
  10   5   0       30.13       24.94      6.45 o 
  11   5   0        4.55        1.02      3.97 o 
   0   6   0     1061.40     1098.39     12.06 o 
   1   6   0      125.52      142.87      2.06 o 
   2   6   0       83.25       89.56      1.63 o 
   3   6   0        0.00       -0.65      0.74 o 
   4   6   0        4.12        3.21      0.92 o 
   5   6   0        6.09        6.99      1.21 o 
   6   6   0        8.43        8.22      1.75 o 
   7   6   0        1.27       -2.99      2.13 o 
   8   6   0        0.69       -2.69      2.77 o 
   9   6   0        9.97       10.02      4.10 o 
  10   6   0        3.66        8.53      5.57 o 
  11   6   0        0.18        5.69      6.25 o 
   1   7   0      103.29      100.52      1.78 o 
   2   7   0       19.39       19.31      1.16 o 
   3   7   0        6.66        6.85      0.96 o 
   4   7   0      128.62      120.55      2.64 o 
   5   7   0      362.19      335.34      5.29 o 
   6   7   0      142.70      140.30      4.57 o 
   7   7   0        1.91        2.78      4.11 o 
   8   7   0      152.77      147.57      9.53 o 
   9   7   0       55.33       62.75      7.38 o 
  10   7   0       20.27       23.66      6.44 o 
  11   7   0        0.28       -2.22      6.83 o 
   0   8   0       53.92       52.45      3.43 o 
   1   8   0       44.07       34.25      1.51 o 
   2   8   0        5.59        6.18      1.05 o 
   3   8   0       61.27       49.52      1.89 o 
   4   8   0        6.06        4.90      1.51 o 
   5   8   0       50.91       59.35      2.84 o 
   6   8   0       17.32       15.96      4.61 o 
   7   8   0       61.29       80.33      6.89 o 
   8   8   0        3.44        3.37      8.05 o 
   9   8   0       14.74       18.08      8.96 o 
  10   8   0        0.12       -6.37      5.24 o 
   1   9   0      604.56      544.16      8.31 o 
   2   9   0      101.52       89.64      3.83 o 
   3   9   0        0.55        0.17      1.63 o 
   4   9   0       23.08       26.03      2.33 o 
   5   9   0      420.05      409.07      9.42 o 
   6   9   0        2.73        1.00      4.03 o 
   7   9   0        5.34        1.01      4.60 o 
   8   9   0        2.54        0.22      5.16 o 
   9   9   0        1.98       -4.87      7.56 o 
  10   9   0        2.29       -0.29      8.02 o 
   0  10   0       57.80       69.27      4.26 o 
   1  10   0        1.22        0.91      1.79 o 
   2  10   0      104.04       96.26      4.09 o 
   3  10   0        1.44       -0.24      2.33 o 
   4  10   0       38.58       45.18      5.34 o 
   5  10   0        0.40       -2.60      8.33 o 
   6  10   0        1.86       -4.98      9.15 o 
   7  10   0        0.78       11.93     11.26 o 
   8  10   0        2.17        3.06     10.18 o 
   9  10   0       49.71       57.75     15.72 o 
   1  11   0       23.94       33.44      2.80 o 
   2  11   0        4.20       12.45      3.31 o 
   3  11   0        5.79        3.37      6.46 o 
   4  11   0       10.50        8.78      8.63 o 
   5  11   0       17.52       20.80      9.63 o 
   6  11   0       97.37       93.12     12.87 o 
   7  11   0       89.54       80.23     14.54 o 
   8  11   0       39.72       82.64     15.58 o 
   0  12   0      424.32      442.93     13.28 o 
   1  12   0       34.04       58.10      6.89 o 
   2  12   0        6.45       12.20      8.30 o 
   3  12   0       49.27       59.95     10.90 o 
   4  12   0       64.85       84.28     12.81 o 
   5  12   0       27.81       44.80     11.67 o 
   6  12   0       11.29       30.87     11.86 o 
   7  12   0        8.96       30.03     11.61 o 
   1  13   0      104.11      106.01      8.01 o 
   2  13   0        1.83       18.00      8.65 o 
   3  13   0        0.23       22.47      9.83 o 
   4  13   0        5.86       17.54     10.73 o 
   5  13   0       41.75       76.29     13.32 o 
   6  13   0        5.40       21.09     10.32 o 
   0  14   0       55.62       86.36     10.90 o 
   1  14   0       55.75       90.42     11.19 o 
   2  14   0        6.88       41.40     10.81 o 
   3  14   0       86.10      125.18     13.12 o 
   4  14   0       56.39      107.59     13.03 o 
 -12   1   1       75.52       77.21      5.93 o 
 -11   1   1       18.16       10.81      5.09 o 
 -10   1   1       52.26       60.20      7.53 o 
  -9   1   1       15.20        9.21      6.32 o 
  -8   1   1      174.88      158.84      3.87 o 
  -7   1   1        1.17        2.15      1.32 o 
  -6   1   1       14.94       20.50      1.44 o 
  -5   1   1       27.99       30.88      1.02 o 
  -4   1   1      209.66      243.48      2.45 o 
  -3   1   1       95.10       92.16      1.21 o 
  -2   1   1      557.89      560.78      4.05 o 
  -1   1   1        2.95       -0.83      0.42 o 
   0   1   1        2.15       -0.46      0.23 o 
   1   1   1        0.00       -0.56      0.28 o 
   2   1   1     1211.80     1234.94      8.53 o 
   3   1   1      140.63      129.33      1.46 o 
   4   1   1      336.50      329.22      3.21 o 
   5   1   1       37.58       41.12      1.11 o 
   6   1   1      211.46      219.37      2.85 o 
   7   1   1       15.33       16.09      1.61 o 
   8   1   1      108.04      105.08      3.12 o 
   9   1   1      117.97      106.20      4.12 o 
  10   1   1       14.15       13.75      5.67 o 
  11   1   1       11.45       11.24      5.12 o 
  12   1   1       29.56       34.00      9.39 o 
 -12   2   1       47.57       65.50      6.67 o 
 -11   2   1        8.97        1.84      3.84 o 
 -10   2   1       15.15        3.36      3.77 o 
  -9   2   1       75.17       75.52      3.67 o 
  -8   2   1       93.02       88.34      3.32 o 
  -7   2   1       40.92       49.41      2.51 o 
  -6   2   1       39.37       42.41      1.45 o 
  -5   2   1      114.87      121.62      1.91 o 
  -4   2   1       98.24      111.40      1.68 o 
  -3   2   1        0.99        1.74      0.49 o 
  -2   2   1        1.88       -0.53      0.49 o 
  -1   2   1       63.79       58.70      1.02 o 
   0   2   1     2238.46     2353.99     19.70 o 
   1   2   1      843.16      864.41      6.18 o 
   2   2   1     1160.17     1167.89      8.42 o 
   3   2   1      261.07      274.33      2.54 o 
   4   2   1        7.46       10.22      0.71 o 
   5   2   1       35.92       47.67      1.29 o 
   6   2   1      379.57      376.24      4.40 o 
   7   2   1      226.70      193.06      3.46 o 
   8   2   1        0.92       -3.15      1.58 o 
   9   2   1       34.69       30.04      3.01 o 
  10   2   1       39.13       41.36      7.72 o 
  11   2   1        0.33       -1.11      4.03 o 
  12   2   1      107.94      113.22      9.58 o 
 -12   3   1       19.17       24.20     10.02 o 
 -11   3   1       16.72        8.85      4.34 o 
 -10   3   1        0.20       -3.29      3.19 o 
  -9   3   1        8.99        5.20      2.34 o 
  -8   3   1        4.46        0.80      2.07 o 
  -7   3   1        2.59       -0.39      1.51 o 
  -6   3   1       16.17       21.90      1.40 o 
  -5   3   1        1.08        0.59      0.51 o 
  -4   3   1      231.09      249.35      3.14 o 
  -3   3   1      235.39      262.91      2.91 o 
  -2   3   1       83.29       68.20      1.24 o 
  -1   3   1     2329.73     2330.64     17.69 o 
   0   3   1     3699.90     3951.68     28.53 o 
   1   3   1       26.81       26.49      0.80 o 
   2   3   1      104.80      125.48      1.45 o 
   3   3   1      107.24      121.62      1.58 o 
   4   3   1      688.96      714.10      5.80 o 
   5   3   1       48.49       51.26      1.43 o 
   6   3   1       84.31       94.55      1.99 o 
   7   3   1      109.24      104.92      3.09 o 
   8   3   1      142.27      131.04      4.01 o 
   9   3   1        0.01       -6.11      3.06 o 
  10   3   1        3.19        1.20      3.32 o 
  11   3   1        0.18       -2.08      3.76 o 
  12   3   1        0.09       -0.45      4.14 o 
 -12   4   1      101.91      110.16     12.81 o 
 -11   4   1        0.85       -1.04      4.15 o 
 -10   4   1        4.28        0.33      3.57 o 
  -9   4   1       58.69       54.79      3.77 o 
  -8   4   1       19.32       18.41      3.44 o 
  -7   4   1      169.56      151.74      3.99 o 
  -6   4   1       92.89       90.59      2.18 o 
  -5   4   1      127.60      126.20      2.05 o 
  -4   4   1       21.88       32.70      1.16 o 
  -3   4   1       40.64       52.62      1.28 o 
  -2   4   1      620.52      651.44      5.29 o 
  -1   4   1      119.12      123.05      1.65 o 
   0   4   1     1368.05     1446.13     10.47 o 
   1   4   1      395.73      416.78      3.57 o 
   2   4   1      578.72      601.87      5.49 o 
   3   4   1       21.97       20.90      0.77 o 
   4   4   1       21.34       27.95      1.01 o 
   5   4   1       28.76       28.93      1.63 o 
   6   4   1      227.26      235.68      4.32 o 
   7   4   1      175.41      161.04      4.18 o 
   8   4   1       47.02       43.87      4.37 o 
   9   4   1        8.33        5.15      4.19 o 
  10   4   1       15.61       14.04      4.09 o 
  11   4   1        0.02       -3.29      4.00 o 
  12   4   1       98.31      119.23     16.13 o 
 -12   5   1        3.18       -1.98      6.15 o 
 -11   5   1       73.10       70.49     16.12 o 
 -10   5   1      122.76      119.07      5.74 o 
  -9   5   1      227.40      247.33      7.25 o 
  -8   5   1        0.01       -3.92      2.05 o 
  -7   5   1       51.46       54.97      3.07 o 
  -6   5   1       82.90       82.26      2.20 o 
  -5   5   1      396.38      427.03      4.90 o 
  -4   5   1      191.38      182.22      2.73 o 
  -3   5   1      137.33      145.04      2.02 o 
  -2   5   1      337.99      358.26      4.28 o 
  -1   5   1     1615.99     1755.40     13.95 o 
   0   5   1      283.73      278.57      2.89 o 
   1   5   1       18.89       31.88      0.93 o 
   2   5   1        7.04       13.72      0.79 o 
   3   5   1      818.85      811.24      6.43 o 
   4   5   1     1305.37     1349.43     10.29 o 
   5   5   1       18.55       22.40      1.21 o 
   6   5   1      101.90      105.36      2.67 o 
   7   5   1       47.44       57.01      3.68 o 
   8   5   1       58.35       60.18      3.80 o 
   9   5   1       22.35       15.02      6.85 o 
  10   5   1       64.38       69.56      6.23 o 
  11   5   1       13.22       11.64      4.79 o 
 -11   6   1      139.82      144.63     10.68 o 
 -10   6   1       77.75       83.00      9.74 o 
  -9   6   1        7.41        4.55      4.58 o 
  -8   6   1       69.84       67.07      8.84 o 
  -7   6   1       33.51       32.77      3.36 o 
  -6   6   1      363.09      369.91      6.30 o 
  -5   6   1      105.65      101.43      2.24 o 
  -4   6   1      188.40      195.13      2.77 o 
  -3   6   1      357.69      352.05      3.83 o 
  -2   6   1     2474.57     2598.85     20.38 o 
  -1   6   1       11.55        4.44      0.72 o 
   0   6   1        0.25        4.09      0.62 o 
   1   6   1        8.03       10.75      0.96 o 
   2   6   1      660.51      632.75      5.58 o 
   3   6   1      253.82      285.70      3.21 o 
   4   6   1      303.35      308.59      3.36 o 
   5   6   1      750.61      737.96      7.71 o 
   6   6   1      779.40      776.37     11.85 o 
   7   6   1      123.21      111.82      4.30 o 
   8   6   1       23.43       31.16      4.01 o 
   9   6   1        3.98       -2.63      3.37 o 
  10   6   1        0.71       -6.59      3.85 o 
  11   6   1       10.86        9.22      7.08 o 
 -11   7   1       43.12       29.50      8.73 o 
 -10   7   1       36.03       54.33     15.92 o 
  -9   7   1        0.03        0.64      4.91 o 
  -8   7   1       61.71       68.84      8.58 o 
  -7   7   1       35.99       43.37      3.39 o 
  -6   7   1      660.04      646.18      9.69 o 
  -5   7   1        3.34        2.09      1.53 o 
  -4   7   1        0.71       -0.43      0.82 o 
  -3   7   1        0.34        0.18      0.80 o 
  -2   7   1      229.64      222.82      2.99 o 
  -1   7   1     1174.91     1147.17      9.83 o 
   0   7   1      466.87      498.20      5.21 o 
   1   7   1      162.15      174.55      2.57 o 
   2   7   1      437.50      459.63      4.83 o 
   3   7   1       42.98       47.71      1.64 o 
   4   7   1      235.90      217.55      3.37 o 
   5   7   1      354.95      367.91      6.06 o 
   6   7   1       58.03       64.15      3.01 o 
   7   7   1      132.79      129.80      4.66 o 
   8   7   1       88.52       91.64     12.84 o 
   9   7   1        2.52       -5.30      8.11 o 
  10   7   1        3.38        3.46      6.58 o 
  11   7   1        0.08       -1.40      5.73 o 
 -10   8   1       15.62       12.67     16.10 o 
  -9   8   1        2.17        9.40      7.54 o 
  -8   8   1       50.42       69.42      9.70 o 
  -7   8   1     1114.88     1088.01     23.34 o 
  -6   8   1        9.27       11.03      2.52 o 
  -5   8   1      487.25      483.70      7.75 o 
  -4   8   1      247.25      232.40      5.35 o 
  -3   8   1       20.31       19.65      1.41 o 
  -2   8   1       85.41       95.60      2.08 o 
  -1   8   1      434.19      403.57      4.49 o 
   0   8   1      263.89      226.61      3.60 o 
   1   8   1      426.69      416.11      5.03 o 
   2   8   1      540.19      500.78      6.33 o 
   3   8   1      125.78      118.15      2.82 o 
   4   8   1       84.94       77.80      4.08 o 
   5   8   1       20.08       22.96      3.23 o 
   6   8   1      145.05      147.60      4.73 o 
   7   8   1       94.69      100.32      6.74 o 
   8   8   1      182.05      188.59     12.61 o 
   9   8   1      108.07      105.46      7.87 o 
  10   8   1       56.33       60.19      8.11 o 
 -10   9   1       15.82       49.47     13.41 o 
  -9   9   1        9.02        9.04     13.50 o 
  -8   9   1        2.32       -0.46      5.02 o 
  -7   9   1      162.44      150.50      7.92 o 
  -6   9   1      162.74      151.33      7.53 o 
  -5   9   1        1.64        2.33      3.10 o 
  -4   9   1      398.94      361.71      8.45 o 
  -3   9   1     1295.91     1094.83     13.41 o 
  -2   9   1      591.13      522.18      8.09 o 
  -1   9   1      132.62      115.32      3.78 o 
   0   9   1       67.71       64.07      5.29 o 
   1   9   1      441.95      368.64      6.47 o 
   2   9   1       62.44       56.23      2.66 o 
   3   9   1      114.76       99.99      3.56 o 
   4   9   1      568.34      507.22     10.54 o 
   5   9   1      460.92      428.46      8.05 o 
   6   9   1       22.21       10.78      9.64 o 
   7   9   1      100.75       97.57     10.73 o 
   8   9   1        6.27        3.35      5.49 o 
   9   9   1        0.75       -5.48      5.08 o 
  -9  10   1       28.58       46.24     29.10 o 
  -8  10   1       21.83       30.79     13.51 o 
  -7  10   1       83.40       81.09     10.01 o 
  -6  10   1        5.11        2.02      5.61 o 
  -5  10   1       72.54       73.55     11.65 o 
  -4  10   1        0.37        1.52      6.54 o 
  -3  10   1       13.86       15.47      3.20 o 
  -2  10   1      115.12      110.46      4.51 o 
  -1  10   1       40.06       48.07      3.86 o 
   0  10   1       13.32       14.58      2.16 o 
   1  10   1        9.12       11.80      2.19 o 
   2  10   1       29.65       29.22      3.03 o 
   3  10   1       11.82       10.61      2.99 o 
   4  10   1       14.14       19.72      3.20 o 
   5  10   1        6.69        7.21      3.53 o 
   6  10   1       93.11      115.78     15.48 o 
   7  10   1       27.48       26.13     12.80 o 
   8  10   1        9.49       19.49     13.61 o 
   9  10   1       48.26       61.54     16.14 o 
  -8  11   1        7.79       31.04     12.14 o 
  -7  11   1        4.66       16.92     11.21 o 
  -6  11   1       66.62       83.76     13.45 o 
  -5  11   1        9.81        3.85      7.74 o 
  -4  11   1       13.08        1.94      6.80 o 
  -3  11   1       45.17       46.11      5.51 o 
  -2  11   1       24.31       33.01      3.13 o 
  -1  11   1       24.12       26.95      3.08 o 
   0  11   1        8.02        9.88      2.45 o 
   1  11   1      146.08      124.18      4.74 o 
   2  11   1        3.72        7.60      3.53 o 
   3  11   1       36.00       39.48     10.32 o 
   4  11   1        3.90        4.86      3.68 o 
   5  11   1        0.38       -8.00      8.67 o 
   6  11   1        5.32       -1.09      9.83 o 
   7  11   1       26.54       33.87     13.34 o 
   8  11   1       31.73       54.11     14.82 o 
  -7  12   1        0.70       20.33     10.01 o 
  -6  12   1       15.15       31.73     10.91 o 
  -5  12   1        7.87       34.08     12.42 o 
  -4  12   1       67.73       93.21     14.74 o 
  -3  12   1       19.84       36.27     10.56 o 
  -2  12   1       58.95       79.54     11.48 o 
  -1  12   1        5.39       13.55      3.03 o 
   0  12   1       47.01       61.91      6.95 o 
   1  12   1        0.67        1.31      4.48 o 
   2  12   1       58.82       59.29      9.73 o 
   3  12   1       30.25       34.90      6.03 o 
   4  12   1        0.01        3.84      8.91 o 
   5  12   1       38.89       47.31     12.19 o 
   6  12   1       13.84       18.39     11.49 o 
   7  12   1        3.35        7.44     11.75 o 
  -6  13   1       14.85       45.39     12.86 o 
  -5  13   1        1.54       21.83     11.46 o 
  -4  13   1        7.15       31.55     11.40 o 
  -3  13   1       38.50       56.90     11.51 o 
  -2  13   1        4.32       21.40      8.94 o 
  -1  13   1       21.64       43.38      9.73 o 
   0  13   1       97.60      116.62     12.71 o 
   1  13   1        7.23       14.21      5.25 o 
   2  13   1       70.94      103.48     13.05 o 
   3  13   1        1.30       20.39      8.96 o 
   4  13   1        0.19       16.68      9.95 o 
   5  13   1       16.39       34.67     11.88 o 
   6  13   1        0.98       23.32     11.62 o 
  -4  14   1       68.37      129.24     13.98 o 
  -3  14   1       19.24       61.13     12.34 o 
  -2  14   1       14.28       36.24      9.89 o 
  -1  14   1       30.42       56.34     11.15 o 
   0  14   1       16.36       43.63      6.70 o 
   1  14   1        2.00       30.88      9.23 o 
   2  14   1       75.97      111.79     12.80 o 
   3  14   1       52.55      119.20     14.03 o 
   4  14   1        8.19       64.11     13.57 o 
 -12   0   2       15.82       -0.49      6.66 o 
 -11   0   2        0.13       -0.95      5.15 o 
 -10   0   2       13.85       20.33      4.52 o 
  -9   0   2      147.22      122.47      6.08 o 
  -8   0   2       83.47       81.55      3.90 o 
  -7   0   2      542.15      579.26     10.09 o 
  -6   0   2     3147.22     3105.20     43.98 o 
  -5   0   2       32.43       46.49      1.58 o 
  -4   0   2      411.53      448.74      6.04 o 
  -3   0   2     1645.83     1663.67     19.16 o 
  -2   0   2     5863.01     6050.69     67.14 o 
  -1   0   2      191.21      226.30      3.86 o 
   0   0   2      297.41      310.38      8.17 o 
   1   0   2    25222.19    26107.45    317.56 o 
   2   0   2    20479.74    20552.41    180.49 o 
   3   0   2     8764.00     9103.93     99.32 o 
   4   0   2      525.67      522.21      6.80 o 
   5   0   2      428.40      480.36      5.92 o 
   6   0   2      132.74      129.13      3.13 o 
   7   0   2      346.29      325.49      6.27 o 
   8   0   2       13.22       10.57      3.73 o 
   9   0   2        1.16       -3.87      6.44 o 
  10   0   2        0.86       -0.31      4.94 o 
  11   0   2       17.03       13.63      6.85 o 
  12   0   2        7.05       14.36      6.94 o 
 -12   1   2        3.62        1.82      4.36 o 
 -11   1   2      100.87      115.24      6.24 o 
 -10   1   2      140.30      119.57      5.11 o 
  -9   1   2       13.49       26.04      2.94 o 
  -8   1   2      507.43      450.37      6.98 o 
  -7   1   2        0.37       -0.74      1.20 o 
  -6   1   2        4.40        3.15      1.09 o 
  -5   1   2       24.32       37.19      1.15 o 
  -4   1   2     1074.82     1102.73      9.43 o 
  -3   1   2      368.28      350.11      3.03 o 
  -2   1   2       82.49       85.92      1.68 o 
  -1   1   2      367.63      354.29      3.35 o 
   0   1   2     3855.94     4061.46     30.45 o 
   1   1   2     4297.12     4296.83     30.06 o 
   2   1   2      839.40      846.28      6.21 o 
   3   1   2       37.08       36.83      0.87 o 
   4   1   2     1866.72     2009.81     13.44 o 
   5   1   2      942.03      959.80      7.37 o 
   6   1   2       17.10       13.85      1.23 o 
   7   1   2      210.62      210.72      3.24 o 
   8   1   2       11.04        9.58      2.50 o 
   9   1   2        0.48       -1.20      3.71 o 
  10   1   2       52.06       63.05      5.12 o 
  11   1   2       15.49       21.87      4.93 o 
  12   1   2       18.52       21.73      5.15 o 
 -12   2   2        0.62       -6.00      4.23 o 
 -11   2   2       39.78       59.50      5.88 o 
 -10   2   2        2.22       -2.57      2.87 o 
  -9   2   2       26.45       11.71      3.77 o 
  -8   2   2      160.52      146.67      4.24 o 
  -7   2   2        4.93        3.07      1.54 o 
  -6   2   2      368.06      345.49      4.93 o 
  -5   2   2      554.09      599.41      5.96 o 
  -4   2   2     1112.70     1186.53     10.32 o 
  -3   2   2      880.38      897.05      7.96 o 
  -2   2   2     6939.84     7093.78     48.30 o 
  -1   2   2     9751.21    10034.60     90.10 o 
   0   2   2     9192.30     9653.14     72.38 o 
   1   2   2      218.03      222.46      2.22 o 
   2   2   2     1617.10     1663.08     13.66 o 
   3   2   2       64.04       68.88      1.13 o 
   4   2   2     1460.92     1569.64     11.14 o 
   5   2   2      324.03      307.71      3.12 o 
   6   2   2        0.00       -1.72      0.86 o 
   7   2   2       13.00       18.41      2.21 o 
   8   2   2       75.01       67.83      3.18 o 
   9   2   2        0.27       -6.18      4.63 o 
  10   2   2        0.02       -3.79      3.52 o 
  11   2   2       67.93       71.54      6.59 o 
  12   2   2       14.71       14.05      4.85 o 
 -12   3   2       38.83       31.90      5.57 o 
 -11   3   2       86.70       85.80      5.83 o 
 -10   3   2       28.63       25.93      4.32 o 
  -9   3   2       51.61       50.65      4.18 o 
  -8   3   2      206.93      190.48      4.71 o 
  -7   3   2      333.41      336.47      5.23 o 
  -6   3   2      206.66      215.78      3.79 o 
  -5   3   2       13.15       11.75      1.24 o 
  -4   3   2      205.56      223.73      2.68 o 
  -3   3   2       18.85       24.68      0.97 o 
  -2   3   2      462.69      493.02      4.13 o 
  -1   3   2     1147.89     1216.98     10.01 o 
   0   3   2       40.18       31.23      1.07 o 
   1   3   2      681.84      726.08      5.33 o 
   2   3   2      411.14      450.82      4.04 o 
   3   3   2       94.87       94.25      1.52 o 
   4   3   2      197.57      206.76      2.54 o 
   5   3   2        5.33       11.33      1.08 o 
   6   3   2     1181.25     1166.50     13.34 o 
   7   3   2        3.22        2.13      1.66 o 
   8   3   2        1.82       -0.78      2.43 o 
   9   3   2       15.81       15.56      3.78 o 
  10   3   2      127.93      135.49      8.65 o 
  11   3   2        4.32       -0.33      5.61 o 
  12   3   2        6.30        6.46      4.36 o 
 -12   4   2       52.96       55.55      6.53 o 
 -11   4   2        4.92       -0.94      4.00 o 
 -10   4   2        6.63        5.48      4.50 o 
  -9   4   2      128.18      130.06      6.91 o 
  -8   4   2      139.96      137.72      4.02 o 
  -7   4   2      151.70      144.57      3.86 o 
  -6   4   2       68.75       69.44      2.17 o 
  -5   4   2      312.03      301.82      3.84 o 
  -4   4   2       56.62       70.05      1.55 o 
  -3   4   2      103.91      104.91      1.70 o 
  -2   4   2      363.44      403.68      4.27 o 
  -1   4   2      545.91      602.00      5.81 o 
   0   4   2      724.07      798.06      6.89 o 
   1   4   2      532.00      500.49      4.15 o 
   2   4   2      177.64      172.75      2.10 o 
   3   4   2        1.71        6.73      0.64 o 
   4   4   2        4.19        5.79      0.72 o 
   5   4   2      931.62      957.56      9.34 o 
   6   4   2       55.30       54.28      1.98 o 
   7   4   2       16.83       24.15      2.96 o 
   8   4   2      186.14      179.75      5.26 o 
   9   4   2       11.94       10.20      3.62 o 
  10   4   2        0.14       -2.50      3.34 o 
  11   4   2        1.61       -4.52      4.77 o 
 -12   5   2        2.32       -0.03      6.34 o 
 -11   5   2        0.01       -7.26      6.10 o 
 -10   5   2       19.08       25.88      8.43 o 
  -9   5   2        1.14       -1.35      2.46 o 
  -8   5   2       67.50       68.45      5.38 o 
  -7   5   2       81.72       72.94      3.28 o 
  -6   5   2       18.74       18.71      1.59 o 
  -5   5   2        5.61        6.38      0.87 o 
  -4   5   2      259.51      255.07      2.96 o 
  -3   5   2       11.68       10.01      0.86 o 
  -2   5   2      725.30      775.12      7.38 o 
  -1   5   2      122.73      135.70      2.25 o 
   0   5   2     1792.42     1881.28     15.07 o 
   1   5   2      908.08      935.03      7.23 o 
   2   5   2      128.33      127.82      1.88 o 
   3   5   2      745.99      785.36      6.35 o 
   4   5   2      157.36      154.67      2.25 o 
   5   5   2      121.86      112.00      2.21 o 
   6   5   2        9.75       12.40      2.49 o 
   7   5   2       47.85       55.35      3.72 o 
   8   5   2       26.63       22.19      3.26 o 
   9   5   2       40.00       43.07      4.69 o 
  10   5   2        4.95        0.96      6.98 o 
  11   5   2        0.05        0.26      4.05 o 
 -11   6   2        4.40        4.57      6.91 o 
 -10   6   2        4.22        9.17     12.22 o 
  -9   6   2        0.72        3.32      4.50 o 
  -8   6   2        2.61        4.17      2.40 o 
  -7   6   2        9.70        6.95      2.23 o 
  -6   6   2      312.43      303.36      5.28 o 
  -5   6   2       44.28       45.70      2.11 o 
  -4   6   2        0.03        0.00      0.70 o 
  -3   6   2       29.68       29.37      1.31 o 
  -2   6   2      135.60      147.20      2.41 o 
  -1   6   2       50.67       49.13      1.51 o 
   0   6   2      214.05      222.59      3.07 o 
   1   6   2      130.27      142.22      1.99 o 
   2   6   2       90.24       91.23      1.65 o 
   3   6   2      376.06      369.30      3.65 o 
   4   6   2        0.27       -0.45      0.64 o 
   5   6   2        1.33        2.44      1.49 o 
   6   6   2       22.13       31.64      3.08 o 
   7   6   2      102.37      105.88      4.30 o 
   8   6   2       51.62       45.45      5.00 o 
   9   6   2        0.28       -3.52      4.21 o 
  10   6   2        0.20       -5.27      3.80 o 
  11   6   2       80.69       79.48      9.14 o 
 -11   7   2       42.74       37.55      9.60 o 
 -10   7   2        6.67        5.10      7.78 o 
  -9   7   2        0.90        0.38      4.76 o 
  -8   7   2        9.12        7.01      4.60 o 
  -7   7   2      229.53      218.43      5.27 o 
  -6   7   2       71.66       65.71      3.23 o 
  -5   7   2      110.02      111.29      2.90 o 
  -4   7   2       70.52       60.32      2.27 o 
  -3   7   2      122.27      122.44      2.23 o 
  -2   7   2        3.23        2.32      0.89 o 
  -1   7   2      755.23      751.73      7.31 o 
   0   7   2       37.62       35.89      1.58 o 
   1   7   2      235.41      206.75      3.23 o 
   2   7   2      544.59      517.03      5.33 o 
   3   7   2      155.46      145.77      2.67 o 
   4   7   2       32.34       33.82      1.90 o 
   5   7   2       78.44       68.02      5.21 o 
   6   7   2      315.40      304.92      5.74 o 
   7   7   2       75.91       83.86      4.74 o 
   8   7   2       53.11       59.31      6.56 o 
   9   7   2       20.71        7.10     16.54 o 
  10   7   2       13.52        2.39      7.94 o 
 -10   8   2        0.07       -1.67      6.63 o 
  -9   8   2        0.35       -0.56      6.51 o 
  -8   8   2        0.69       -2.11      9.57 o 
  -7   8   2       10.69        7.04      4.54 o 
  -6   8   2        2.76        3.20      2.10 o 
  -5   8   2       16.23       14.90      2.15 o 
  -4   8   2        2.42        1.02      1.55 o 
  -3   8   2       26.37       22.89      2.10 o 
  -2   8   2        0.30        0.09      1.07 o 
  -1   8   2        3.02        1.99      1.13 o 
   0   8   2      127.54      118.62      2.85 o 
   1   8   2        0.07       -0.07      1.06 o 
   2   8   2       71.09       61.92      2.16 o 
   3   8   2        7.53        8.47      1.86 o 
   4   8   2        6.48        5.70      1.81 o 
   5   8   2        2.37        2.05      2.77 o 
   6   8   2       12.22        9.46      2.78 o 
   7   8   2        7.69       -0.43      2.71 o 
   8   8   2        1.28       -7.70      6.51 o 
   9   8   2       37.33       32.34      7.05 o 
  10   8   2       48.86       38.84      7.61 o 
 -10   9   2       13.01       17.78      8.45 o 
  -9   9   2       18.56       29.54      9.30 o 
  -8   9   2       39.48       57.24      7.10 o 
  -7   9   2       61.10       68.21      9.58 o 
  -6   9   2       50.61       51.04      5.99 o 
  -5   9   2       57.25       60.17      6.25 o 
  -4   9   2       75.12       62.24      4.22 o 
  -3   9   2       29.85       34.92      2.88 o 
  -2   9   2       31.02       38.54      2.60 o 
  -1   9   2      132.70      123.37      5.64 o 
   0   9   2       76.88       66.23      2.43 o 
   1   9   2      169.68      159.10      3.77 o 
   2   9   2       65.67       65.41      3.10 o 
   3   9   2      100.89       94.14      3.51 o 
   4   9   2      161.89      142.17      5.49 o 
   5   9   2        7.10       11.44      3.84 o 
   6   9   2      353.89      336.14     10.72 o 
   7   9   2       39.95       46.19      4.51 o 
   8   9   2        5.65       -7.73      5.25 o 
   9   9   2        4.96        2.27      5.74 o 
  -9  10   2        2.98       11.78     16.12 o 
  -8  10   2        4.21        3.34      5.49 o 
  -7  10   2       67.69       60.47      6.85 o 
  -6  10   2       14.03        8.58      5.11 o 
  -5  10   2       40.55       27.73      8.69 o 
  -4  10   2        3.22        3.86      2.18 o 
  -3  10   2        0.01        1.04      5.02 o 
  -2  10   2        6.28       10.30      2.44 o 
  -1  10   2       48.74       48.00      3.85 o 
   0  10   2      169.92      159.60      4.34 o 
   1  10   2        0.53        2.19      2.16 o 
   2  10   2       11.68       19.16      2.70 o 
   3  10   2       59.33       64.27      4.27 o 
   4  10   2        9.23       11.80      3.82 o 
   5  10   2      313.07      285.48      9.88 o 
   6  10   2       24.38       17.33      4.68 o 
   7  10   2       49.88       53.17     14.49 o 
   8  10   2        0.52       -3.18     13.21 o 
  -8  11   2        2.77       30.73     11.27 o 
  -7  11   2       34.77       69.64     13.11 o 
  -6  11   2       49.49       67.85     13.56 o 
  -5  11   2        1.94       11.91      9.16 o 
  -4  11   2        0.02        6.03      8.01 o 
  -3  11   2        3.29        8.15      2.98 o 
  -2  11   2        0.52        4.08      3.11 o 
  -1  11   2       29.58       27.01      3.81 o 
   0  11   2       23.64       21.31      5.03 o 
   1  11   2      433.55      406.22      8.32 o 
   2  11   2        0.20        1.40      2.77 o 
   3  11   2        1.97       -0.97      3.20 o 
   4  11   2        0.07       -1.26      3.28 o 
   5  11   2       87.37       85.21      6.96 o 
   6  11   2       21.02       20.67     12.17 o 
   7  11   2        0.76       -8.90     12.25 o 
   8  11   2        2.20       -0.94     13.44 o 
  -7  12   2       62.74      121.52     14.56 o 
  -6  12   2       16.54       41.81     12.70 o 
  -5  12   2       22.40       28.06     11.36 o 
  -4  12   2       29.75       60.15     12.14 o 
  -3  12   2       57.16       69.73     11.59 o 
  -2  12   2        9.77       19.96      7.97 o 
  -1  12   2        2.14       12.43      4.47 o 
   0  12   2      103.49      116.27      7.96 o 
   1  12   2      125.01      123.28      6.79 o 
   2  12   2      102.08      104.54      5.53 o 
   3  12   2        9.40       11.68      4.48 o 
   4  12   2        5.90        9.20      8.97 o 
   5  12   2       45.59       68.59     14.11 o 
   6  12   2        1.69        1.93     11.24 o 
   7  12   2       11.30       26.43     13.08 o 
  -6  13   2       36.34      117.06     13.26 o 
  -5  13   2       19.84       55.24     12.57 o 
  -4  13   2       42.89       66.63     13.26 o 
  -3  13   2        8.03       19.06      9.02 o 
  -2  13   2       18.60       37.18     10.25 o 
  -1  13   2        0.97       16.00      7.93 o 
   0  13   2        4.93       18.76      5.53 o 
   1  13   2       36.31       52.80     12.92 o 
   2  13   2        0.97        1.10      6.63 o 
   3  13   2        0.12        2.44      8.41 o 
   4  13   2       53.74       73.14     13.65 o 
   5  13   2       17.00       24.31     11.56 o 
  -4  14   2      244.99      286.31     18.82 o 
  -3  14   2      195.51      241.97     16.78 o 
  -2  14   2      228.95      238.27     16.37 o 
  -1  14   2      160.66      165.79     14.09 o 
   0  14   2       28.36       67.48     17.28 o 
   1  14   2        9.79       33.68     14.03 o 
   2  14   2        0.08       11.57     14.00 o 
   3  14   2        0.52       31.21     10.47 o 
 -12   1   3        2.22       -2.32      8.56 o 
 -11   1   3        5.11        3.89      4.13 o 
 -10   1   3        8.58        9.56      3.63 o 
  -9   1   3       27.01       26.00      6.24 o 
  -8   1   3        0.92       -3.91      1.96 o 
  -7   1   3       37.06       39.69      2.71 o 
  -6   1   3        0.01       -2.17      1.08 o 
  -5   1   3        5.25        6.40      0.76 o 
  -4   1   3      165.15      198.05      2.42 o 
  -3   1   3       51.90       35.88      1.02 o 
  -2   1   3       18.38       23.28      0.86 o 
  -1   1   3     3323.68     3419.76     27.72 o 
   0   1   3     1730.63     1813.95     12.74 o 
   1   1   3      876.36      912.19      6.98 o 
   2   1   3     1081.44     1038.39      7.60 o 
   3   1   3      347.27      352.59      2.96 o 
   4   1   3      379.83      399.86      3.53 o 
   5   1   3       15.57       19.36      1.05 o 
   6   1   3      543.80      555.37      6.15 o 
   7   1   3      351.05      358.57      4.70 o 
   8   1   3        9.98        8.04      2.06 o 
   9   1   3        9.79        0.99      4.18 o 
  10   1   3       67.14       75.37      5.63 o 
  11   1   3       62.05       73.10      8.26 o 
  12   1   3       32.72       32.58      6.69 o 
 -12   2   3        1.10       -3.46      4.12 o 
 -11   2   3        2.17       -4.33      3.84 o 
 -10   2   3        4.35        2.30      6.16 o 
  -9   2   3       50.43       49.93      6.31 o 
  -8   2   3       76.99       67.49      3.29 o 
  -7   2   3       85.38       86.52      2.69 o 
  -6   2   3      303.31      307.16      4.59 o 
  -5   2   3       47.54       51.45      1.48 o 
  -4   2   3      131.84      124.63      1.87 o 
  -3   2   3       11.36       14.50      0.84 o 
  -2   2   3      387.08      415.68      3.67 o 
  -1   2   3      295.33      300.76      2.60 o 
   0   2   3       10.80       19.86      0.69 o 
   1   2   3      419.35      421.77      4.20 o 
   2   2   3       55.02       58.67      1.23 o 
   3   2   3      353.48      376.90      3.23 o 
   4   2   3      593.28      586.97      5.00 o 
   5   2   3       10.29       16.38      1.06 o 
   6   2   3      269.24      253.33      3.31 o 
   7   2   3      216.34      218.55      3.24 o 
   8   2   3        1.40       -3.38      2.26 o 
   9   2   3        7.51       -4.60      4.55 o 
  10   2   3        0.06       -3.14      3.61 o 
  11   2   3        5.36        2.97      4.26 o 
 -12   3   3        6.05        9.12      4.79 o 
 -11   3   3        1.17       -1.75      3.87 o 
 -10   3   3        1.00       -0.74      3.29 o 
  -9   3   3        0.20       -4.84      2.83 o 
  -8   3   3       87.00       92.09      4.73 o 
  -7   3   3      149.39      159.39      3.51 o 
  -6   3   3      695.57      651.46      7.88 o 
  -5   3   3      203.39      208.15      2.93 o 
  -4   3   3        7.36        9.65      0.95 o 
  -3   3   3      143.27      171.67      2.33 o 
  -2   3   3      160.18      161.45      2.24 o 
  -1   3   3     3031.53     3412.40     24.19 o 
   0   3   3      769.21      738.78      5.46 o 
   1   3   3      291.07      311.60      3.41 o 
   2   3   3      955.69      934.01      8.62 o 
   3   3   3        0.13       -0.71      0.60 o 
   4   3   3      281.68      286.24      2.81 o 
   5   3   3       52.67       58.90      1.47 o 
   6   3   3       10.34       10.34      1.40 o 
   7   3   3       50.65       54.73      2.83 o 
   8   3   3        0.00       -0.26      2.50 o 
   9   3   3        3.10       -3.94      3.12 o 
  10   3   3       13.58        5.67      5.24 o 
  11   3   3       52.07       62.87     12.98 o 
 -12   4   3        0.85      -11.07      6.05 o 
 -11   4   3        1.59        0.82      3.98 o 
 -10   4   3       32.28       36.83      7.24 o 
  -9   4   3       93.70       82.44      6.07 o 
  -8   4   3        4.87        4.93      2.50 o 
  -7   4   3       44.44       51.91      2.83 o 
  -6   4   3       42.12       48.87      2.18 o 
  -5   4   3        5.01        5.32      0.87 o 
  -4   4   3      217.23      227.62      3.01 o 
  -3   4   3        6.95       14.26      1.06 o 
  -2   4   3       16.26       12.36      0.92 o 
  -1   4   3      698.38      802.95      7.59 o 
   0   4   3     2571.62     2621.30     19.19 o 
   1   4   3       55.91       67.03      1.55 o 
   2   4   3     1288.60     1354.89     11.76 o 
   3   4   3       60.07       56.74      1.71 o 
   4   4   3        3.88        2.21      0.65 o 
   5   4   3      121.66      122.36      2.48 o 
   6   4   3      560.00      542.72      6.79 o 
   7   4   3      174.88      166.31      5.93 o 
   8   4   3       19.87       19.67      3.13 o 
   9   4   3        7.46        3.94      3.40 o 
  10   4   3        3.63       -3.04      8.39 o 
  11   4   3       37.44       36.84      5.76 o 
 -12   5   3       71.97       80.70     10.20 o 
 -11   5   3      297.62      331.58     15.45 o 
 -10   5   3        0.03       -3.36      5.49 o 
  -9   5   3       62.73       65.42      9.03 o 
  -8   5   3      154.93      158.15      3.91 o 
  -7   5   3      682.58      672.58      9.94 o 
  -6   5   3       76.14       73.98      2.43 o 
  -5   5   3        3.32        3.40      1.08 o 
  -4   5   3      100.67      103.19      2.05 o 
  -3   5   3       21.54       26.65      1.28 o 
  -2   5   3        0.17       -0.90      0.69 o 
  -1   5   3     1062.06     1028.85      9.51 o 
   0   5   3     1435.93     1492.48     11.44 o 
   1   5   3      167.91      179.77      2.12 o 
   2   5   3       22.99       26.52      1.39 o 
   3   5   3      163.21      154.45      2.15 o 
   4   5   3       34.10       37.42      1.96 o 
   5   5   3      154.21      149.50      3.29 o 
   6   5   3      643.61      628.66      9.17 o 
   7   5   3      182.88      185.55      5.36 o 
   8   5   3       82.95       83.68      6.10 o 
   9   5   3       14.11        3.86      7.13 o 
  10   5   3       46.74       34.37      5.29 o 
  11   5   3        6.02        4.10      4.79 o 
 -11   6   3       58.29       83.77     10.59 o 
 -10   6   3      198.27      196.15     11.58 o 
  -9   6   3      625.10      599.82     20.02 o 
  -8   6   3      357.18      323.86      7.44 o 
  -7   6   3      148.37      142.17      4.21 o 
  -6   6   3      111.15      107.82      3.20 o 
  -5   6   3        3.11        1.78      1.13 o 
  -4   6   3        7.99       13.15      1.35 o 
  -3   6   3       94.01      105.34      2.10 o 
  -2   6   3       23.41       27.21      1.22 o 
  -1   6   3        1.10        4.25      0.94 o 
   0   6   3     1293.00     1350.78     11.12 o 
   1   6   3      521.05      550.61      4.84 o 
   2   6   3       25.16       27.47      1.34 o 
   3   6   3      141.24      141.00      2.49 o 
   4   6   3        3.70        2.03      1.14 o 
   5   6   3        0.06       -1.34      1.45 o 
   6   6   3      130.50      125.27      4.39 o 
   7   6   3      228.50      208.59      5.73 o 
   8   6   3       68.98       78.70      5.05 o 
   9   6   3        5.63        3.03      3.75 o 
  10   6   3        4.16        1.08      3.98 o 
 -11   7   3       99.90      105.33     10.05 o 
 -10   7   3        5.13       10.27     12.79 o 
  -9   7   3       60.62       91.09     19.76 o 
  -8   7   3        0.19        1.63      2.58 o 
  -7   7   3      163.73      149.47      4.46 o 
  -6   7   3       53.30       61.90      3.71 o 
  -5   7   3      308.72      304.23      4.75 o 
  -4   7   3      269.55      245.91      3.90 o 
  -3   7   3       12.69       13.44      1.25 o 
  -2   7   3        0.01       -1.30      0.74 o 
  -1   7   3        0.75        1.14      1.08 o 
   0   7   3      356.12      357.55      4.38 o 
   1   7   3      927.51      889.52      8.80 o 
   2   7   3      823.40      795.12      7.87 o 
   3   7   3      208.84      212.22      3.62 o 
   4   7   3       62.86       63.23      2.89 o 
   5   7   3      104.46      107.93      3.52 o 
   6   7   3      133.83      135.12      3.95 o 
   7   7   3      154.06      160.29      6.03 o 
   8   7   3       10.80        7.57      4.93 o 
   9   7   3       74.46       66.03      8.22 o 
  10   7   3        3.95       -4.31      8.20 o 
 -10   8   3        6.27       15.75     10.53 o 
  -9   8   3       20.13       30.04      7.72 o 
  -8   8   3       63.70       64.22     17.37 o 
  -7   8   3       24.83       16.40      3.10 o 
  -6   8   3      467.67      451.70      7.91 o 
  -5   8   3      129.91      127.75      4.41 o 
  -4   8   3      417.80      371.42      5.78 o 
  -3   8   3      962.42      897.09     10.50 o 
  -2   8   3      107.70       97.15      2.59 o 
  -1   8   3      212.41      204.76      4.13 o 
   0   8   3      331.97      354.44      5.00 o 
   1   8   3      499.68      468.93      6.04 o 
   2   8   3      590.39      546.90      7.41 o 
   3   8   3       45.72       43.22      2.74 o 
   4   8   3       13.85       12.22      2.02 o 
   5   8   3      318.45      288.66      5.77 o 
   6   8   3      159.38      138.48      5.45 o 
   7   8   3        4.16        0.08      2.89 o 
   8   8   3      102.98      112.85      7.55 o 
   9   8   3       36.68       38.99      7.32 o 
  10   8   3       33.22       32.27      7.79 o 
 -10   9   3        6.23       -8.44      6.61 o 
  -9   9   3        1.23        4.77     23.17 o 
  -8   9   3        6.41        9.87     10.04 o 
  -7   9   3        9.54       10.86      5.08 o 
  -6   9   3      284.86      279.41      8.35 o 
  -5   9   3      107.42       94.04      4.08 o 
  -4   9   3        1.81       -1.05      1.68 o 
  -3   9   3      254.98      213.10      5.30 o 
  -2   9   3      720.78      585.30      9.22 o 
  -1   9   3      471.60      395.74      6.27 o 
   0   9   3      725.40      643.81      7.70 o 
   1   9   3       33.03       35.64      2.61 o 
   2   9   3       41.56       40.64      2.86 o 
   3   9   3        2.88        0.42      2.04 o 
   4   9   3       29.90       33.15      2.99 o 
   5   9   3       23.85       20.45      6.69 o 
   6   9   3      135.64      118.42      6.87 o 
   7   9   3      139.44      135.06      7.79 o 
   8   9   3        1.03       -0.07      9.17 o 
   9   9   3       70.53       52.54     17.77 o 
  -9  10   3       44.23      133.29     14.90 o 
  -8  10   3       54.32       48.46      8.67 o 
  -7  10   3        0.01       -3.25      9.16 o 
  -6  10   3      191.29      197.93     16.98 o 
  -5  10   3      104.71      108.82      6.46 o 
  -4  10   3        2.38        5.98      1.53 o 
  -3  10   3       97.40       87.72      3.79 o 
  -2  10   3        0.21        2.10      2.02 o 
  -1  10   3       12.22       21.99      2.77 o 
   0  10   3       38.95       44.79      3.42 o 
   1  10   3        4.21        4.45      2.34 o 
   2  10   3       13.51       13.08      2.62 o 
   3  10   3        1.56       -1.92      2.29 o 
   4  10   3        8.00       10.32      3.99 o 
   5  10   3        1.11       -1.59      4.77 o 
   6  10   3       10.77        9.10      4.20 o 
   7  10   3        4.50       -1.11      4.31 o 
   8  10   3        3.71      -24.23     12.55 o 
  -8  11   3       28.24       91.15     14.72 o 
  -7  11   3       38.50       58.54     12.92 o 
  -6  11   3        0.24       11.79      9.36 o 
  -5  11   3      152.05      160.88     13.52 o 
  -4  11   3       31.07       37.75      5.09 o 
  -3  11   3       36.21       34.86      3.94 o 
  -2  11   3        9.50       12.05      5.07 o 
  -1  11   3       74.25       80.22      5.04 o 
   0  11   3       57.45       66.03      6.83 o 
   1  11   3        0.37        0.40      2.84 o 
   2  11   3       80.90       71.14      4.98 o 
   3  11   3        0.01       -1.49      2.60 o 
   4  11   3       57.75       60.32      6.04 o 
   5  11   3        1.95        1.86      4.02 o 
   6  11   3        0.63       -0.53      4.32 o 
   7  11   3       16.40       21.87     13.92 o 
  -7  12   3        0.78       41.27     11.70 o 
  -6  12   3       44.00       80.42     13.34 o 
  -5  12   3        8.06       18.05      9.37 o 
  -4  12   3        0.19        5.67      8.15 o 
  -3  12   3      116.34      110.53     11.53 o 
  -2  12   3        0.56        8.22      7.02 o 
  -1  12   3        1.07       13.43      4.61 o 
   0  12   3        3.10       15.77      5.09 o 
   1  12   3       72.37       80.17      6.60 o 
   2  12   3        5.91        5.28      3.30 o 
   3  12   3       29.18       23.51      6.61 o 
   4  12   3        7.07        2.52      4.55 o 
   5  12   3        4.58        9.98      4.84 o 
   6  12   3       65.25       49.40      6.92 o 
  -6  13   3       23.34       73.46     13.84 o 
  -5  13   3       27.16       65.33     13.73 o 
  -4  13   3       44.14       79.56     13.54 o 
  -3  13   3        1.92       10.62      9.23 o 
  -2  13   3       21.26       32.26      9.96 o 
  -1  13   3        0.73       11.43      8.34 o 
   0  13   3       37.06      110.13     12.44 o 
   1  13   3       98.52      100.11      8.10 o 
   2  13   3        4.03        8.14      3.75 o 
   3  13   3        0.14        9.51      9.30 o 
   4  13   3        0.46        6.39      4.72 o 
   5  13   3        1.74        3.09      9.81 o 
  -4  14   3       93.94      113.05     13.41 o 
  -3  14   3       25.12       61.88     12.39 o 
  -2  14   3        0.00       25.70      9.75 o 
  -1  14   3        0.19       14.77      9.06 o 
   0  14   3        7.16       11.63      8.69 o 
   1  14   3       54.66       73.37     12.37 o 
   2  14   3        0.44        8.38      9.18 o 
   3  14   3       19.55       59.50     12.55 o 
 -12   0   4       38.37       28.12      7.82 o 
 -11   0   4      114.39      108.86      8.76 o 
 -10   0   4       23.79       28.84      6.31 o 
  -9   0   4        9.18        0.44      3.25 o 
  -8   0   4      578.68      558.15     13.00 o 
  -7   0   4      488.37      456.50     10.78 o 
  -6   0   4      763.53      705.43     11.64 o 
  -5   0   4     2404.37     2567.93     41.76 o 
  -4   0   4     2595.98     2728.67     45.90 o 
  -3   0   4     3192.18     3393.48     38.72 o 
  -2   0   4     2790.34     2764.12     32.96 o 
  -1   0   4     1934.13     2039.76     28.20 o 
   0   0   4       31.28       35.69      1.30 o 
   1   0   4     1122.31     1100.84     10.44 o 
   2   0   4      119.06      130.45      2.20 o 
   3   0   4     2940.92     3055.12     28.63 o 
   4   0   4     2559.20     2521.27     23.38 o 
   5   0   4      400.22      430.08      5.93 o 
   6   0   4      993.51     1025.35     11.60 o 
   7   0   4        1.72       -2.87      2.08 o 
   8   0   4        0.08       -0.69      2.78 o 
   9   0   4       19.07       13.52      5.56 o 
  10   0   4       88.19       98.61      9.03 o 
  11   0   4        7.32        2.58      6.02 o 
 -12   1   4      142.58      169.24      7.71 o 
 -11   1   4      146.67      137.01      6.69 o 
 -10   1   4      116.25      126.49      6.01 o 
  -9   1   4      328.08      299.30      6.52 o 
  -8   1   4       22.19       30.11      2.97 o 
  -7   1   4      120.76      117.40      3.23 o 
  -6   1   4      622.04      643.24      8.16 o 
  -5   1   4      521.95      557.91      5.67 o 
  -4   1   4       15.87       18.16      0.98 o 
  -3   1   4        2.87        0.58      0.64 o 
  -2   1   4      388.13      361.71      3.85 o 
  -1   1   4      159.01      155.45      2.20 o 
   0   1   4      158.37      154.75      1.65 o 
   1   1   4       19.58       23.62      1.12 o 
   2   1   4     1595.87     1706.96     13.35 o 
   3   1   4      755.42      761.51      6.08 o 
   4   1   4      674.88      726.21      5.74 o 
   5   1   4      334.86      305.26      3.38 o 
   6   1   4     2051.98     2054.92     20.22 o 
   7   1   4        2.91        1.70      1.58 o 
   8   1   4      133.16      133.42      4.18 o 
   9   1   4       19.21       11.38      3.69 o 
  10   1   4       37.18       53.43      6.04 o 
  11   1   4       67.54       78.85      9.03 o 
 -12   2   4      151.41      163.10      7.74 o 
 -11   2   4       24.55       18.41      4.69 o 
 -10   2   4        0.02        2.90      3.82 o 
  -9   2   4      228.59      234.76      5.80 o 
  -8   2   4      300.20      277.00      5.98 o 
  -7   2   4       55.16       58.94      2.44 o 
  -6   2   4       32.26       44.47      3.33 o 
  -5   2   4      153.04      131.29      2.47 o 
  -4   2   4      391.72      377.28      3.84 o 
  -3   2   4       22.40       33.87      1.13 o 
  -2   2   4      194.20      192.97      2.46 o 
  -1   2   4     3095.27     3076.86     20.16 o 
   0   2   4     2295.93     2362.40     15.36 o 
   1   2   4      162.61      150.14      2.01 o 
   2   2   4      490.83      541.06      4.96 o 
   3   2   4       28.58       24.15      1.13 o 
   4   2   4      233.50      237.56      2.54 o 
   5   2   4     1148.21     1167.47     13.70 o 
   6   2   4      519.07      536.69      5.76 o 
   7   2   4       29.27       32.09      2.55 o 
   8   2   4        6.08        0.73      2.28 o 
   9   2   4        2.62       -5.16      3.65 o 
  10   2   4        4.39        8.70      4.33 o 
  11   2   4       20.94       22.60      5.19 o 
 -12   3   4      157.06      175.99      8.05 o 
 -11   3   4       49.62       47.76      7.41 o 
 -10   3   4       21.18       14.07      3.80 o 
  -9   3   4       25.87       29.60      3.10 o 
  -8   3   4      277.23      261.70      5.29 o 
  -7   3   4       54.75       55.35      2.41 o 
  -6   3   4       98.53       94.00      2.62 o 
  -5   3   4      749.45      787.64      8.22 o 
  -4   3   4        6.03        1.02      0.71 o 
  -3   3   4       44.65       43.34      1.20 o 
  -2   3   4      417.83      452.01      4.02 o 
  -1   3   4       34.65       31.52      1.51 o 
   0   3   4     1139.41     1148.50      8.74 o 
   1   3   4       39.61       47.55      1.37 o 
   2   3   4      152.95      166.37      2.45 o 
   3   3   4       77.14      101.86      1.86 o 
   4   3   4        6.60       11.72      0.97 o 
   5   3   4       47.53       48.21      1.52 o 
   6   3   4      152.41      157.99      3.39 o 
   7   3   4      116.37      123.74      3.56 o 
   8   3   4       24.07       22.67      3.16 o 
   9   3   4        0.04       -5.73      4.25 o 
  10   3   4       11.76        3.68     10.91 o 
  11   3   4       23.41       15.15      5.15 o 
 -12   4   4        4.18       -2.19      6.44 o 
 -11   4   4       78.72       75.90      8.38 o 
 -10   4   4       19.39       14.49      4.18 o 
  -9   4   4       14.05       14.50      3.04 o 
  -8   4   4       81.22       88.17      3.84 o 
  -7   4   4      949.58      917.46     11.89 o 
  -6   4   4       93.81       83.01      2.56 o 
  -5   4   4        5.46        4.90      1.02 o 
  -4   4   4       77.78       80.25      1.79 o 
  -3   4   4      750.33      755.85      7.90 o 
  -2   4   4       30.09       32.49      1.31 o 
  -1   4   4     1473.76     1409.50     12.88 o 
   0   4   4      452.85      454.25      4.10 o 
   1   4   4      202.70      201.61      2.77 o 
   2   4   4      269.39      274.11      4.00 o 
   3   4   4       61.29       59.60      1.62 o 
   4   4   4       16.95       24.47      1.51 o 
   5   4   4        9.56       13.34      1.61 o 
   6   4   4       17.00       25.17      2.31 o 
   7   4   4        5.45        4.39      4.32 o 
   8   4   4        3.75       -0.24      2.68 o 
   9   4   4       39.39       38.13      5.11 o 
  10   4   4       95.61       98.86      7.62 o 
  11   4   4        6.50       -0.90      4.33 o 
 -12   5   4        2.36      -10.49      6.10 o 
 -11   5   4        1.12       -6.92      5.97 o 
 -10   5   4        1.38       -5.43      4.97 o 
  -9   5   4       34.58       37.59      6.24 o 
  -8   5   4       49.16       53.44      3.12 o 
  -7   5   4       21.35       22.93      2.55 o 
  -6   5   4      428.85      390.44      6.04 o 
  -5   5   4      177.53      178.20      3.63 o 
  -4   5   4        2.41        3.85      1.14 o 
  -3   5   4      175.31      161.27      2.63 o 
  -2   5   4      754.52      775.43      7.52 o 
  -1   5   4     1139.82     1146.36     10.52 o 
   0   5   4      387.77      383.30      4.27 o 
   1   5   4      849.03      881.45      8.26 o 
   2   5   4        0.83        0.23      0.78 o 
   3   5   4       61.71       56.14      1.89 o 
   4   5   4      530.76      506.36      7.84 o 
   5   5   4      133.68      140.90      3.84 o 
   6   5   4        2.19        0.26      1.75 o 
   7   5   4        0.00        0.26      2.44 o 
   8   5   4       34.60       34.20      4.35 o 
   9   5   4        0.24       -5.13      5.98 o 
  10   5   4       31.50       26.15     10.05 o 
 -11   6   4       26.60       32.97      8.52 o 
 -10   6   4        6.02       -1.87      5.77 o 
  -9   6   4        0.72       -1.76     13.42 o 
  -8   6   4       99.26       96.15      6.50 o 
  -7   6   4       19.26       17.46      2.53 o 
  -6   6   4       11.82       11.94      2.21 o 
  -5   6   4      138.07      122.29      3.18 o 
  -4   6   4      117.92      112.69      2.58 o 
  -3   6   4       70.77       69.10      2.06 o 
  -2   6   4        0.31        0.17      0.78 o 
  -1   6   4        0.54       -0.36      1.02 o 
   0   6   4      183.37      181.63      2.49 o 
   1   6   4       98.01       99.37      2.01 o 
   2   6   4        0.87       -0.71      0.89 o 
   3   6   4       22.37       25.62      1.66 o 
   4   6   4      261.78      260.55      4.47 o 
   5   6   4        2.68        3.33      1.80 o 
   6   6   4       33.76       38.38      3.35 o 
   7   6   4        8.49        4.67      2.78 o 
   8   6   4        1.10       -7.69      6.13 o 
   9   6   4        7.29        6.69      8.86 o 
  10   6   4        7.24       -1.87     11.84 o 
 -11   7   4       17.62       20.11      7.91 o 
 -10   7   4       50.06       55.73      9.37 o 
  -9   7   4       76.76       74.23      8.08 o 
  -8   7   4        5.62        4.03      2.52 o 
  -7   7   4       57.88       59.19      4.59 o 
  -6   7   4        1.06        0.59      1.93 o 
  -5   7   4       12.56        9.38      1.85 o 
  -4   7   4       48.70       52.79      2.46 o 
  -3   7   4      101.64       97.56      2.49 o 
  -2   7   4        6.31        7.87      1.27 o 
  -1   7   4        3.26        2.12      1.04 o 
   0   7   4      771.83      725.86      7.21 o 
   1   7   4      305.97      299.79      4.37 o 
   2   7   4        0.99        2.82      1.39 o 
   3   7   4      118.33      106.41      2.71 o 
   4   7   4      565.66      530.59      7.17 o 
   5   7   4      191.85      178.99      3.95 o 
   6   7   4       12.43       15.34      2.29 o 
   7   7   4       11.05        2.20      9.29 o 
   8   7   4       35.69       39.53      7.97 o 
   9   7   4       30.75       25.97      4.99 o 
  10   7   4       28.48       24.29      8.01 o 
 -10   8   4        8.79       20.21     25.97 o 
  -9   8   4        0.05        8.99     18.40 o 
  -8   8   4       13.40       20.33     11.65 o 
  -7   8   4        5.65        8.37      2.80 o 
  -6   8   4        3.97        1.83      2.59 o 
  -5   8   4       64.15       62.90      3.44 o 
  -4   8   4       21.37       19.59      1.94 o 
  -3   8   4       21.33       24.43      2.26 o 
  -2   8   4       21.40       23.66      1.77 o 
  -1   8   4        0.99        0.63      1.48 o 
   0   8   4        8.17       10.99      1.51 o 
   1   8   4       25.72       32.13      3.24 o 
   2   8   4       11.08       11.12      1.85 o 
   3   8   4      188.43      185.28      4.82 o 
   4   8   4       38.01       42.72      2.85 o 
   5   8   4       74.80       76.90      3.82 o 
   6   8   4       14.91       11.34      3.45 o 
   7   8   4       15.21       11.30      2.95 o 
   8   8   4       33.86       28.23      4.40 o 
   9   8   4        5.28        4.26      3.83 o 
 -10   9   4        3.18       -1.19      7.16 o 
  -9   9   4       22.80       48.82     27.65 o 
  -8   9   4      148.46      170.29     14.60 o 
  -7   9   4       50.49       70.22     11.38 o 
  -6   9   4       17.55        9.71      3.17 o 
  -5   9   4        0.74       -1.83      2.10 o 
  -4   9   4       61.45       55.50      4.44 o 
  -3   9   4      247.22      214.64      5.38 o 
  -2   9   4      138.61      113.62      3.45 o 
  -1   9   4       14.77       21.54      2.18 o 
   0   9   4      263.54      244.75      4.75 o 
   1   9   4        3.26        2.14      1.87 o 
   2   9   4      135.78      129.43      4.08 o 
   3   9   4        8.49       13.20      2.16 o 
   4   9   4        4.39        2.43      2.12 o 
   5   9   4       21.17       19.57      4.11 o 
   6   9   4       15.49        7.48      5.87 o 
   7   9   4        6.91        0.53      8.96 o 
   8   9   4       25.68       21.65      5.84 o 
   9   9   4       36.97       28.39     17.18 o 
  -9  10   4       37.32       48.82      9.49 o 
  -8  10   4       47.09       58.99      8.49 o 
  -7  10   4       50.15       62.55      7.16 o 
  -6  10   4        5.44        5.14      4.25 o 
  -5  10   4        3.54        3.84      2.42 o 
  -4  10   4       28.65       34.28      3.12 o 
  -3  10   4        0.92       -0.07      2.51 o 
  -2  10   4       25.42       34.88      3.47 o 
  -1  10   4      123.48      112.82      4.65 o 
   0  10   4       31.49       39.48      4.34 o 
   1  10   4      215.53      202.08      5.96 o 
   2  10   4       47.37       51.15      4.32 o 
   3  10   4        6.77        9.73      3.10 o 
   4  10   4       45.55       61.04      7.68 o 
   5  10   4      165.79      162.26      8.03 o 
   6  10   4        6.10       -2.57      7.58 o 
   7  10   4       78.84       68.46      6.92 o 
   8  10   4      128.43      131.22     17.11 o 
  -8  11   4       32.29       51.94     21.19 o 
  -7  11   4        1.58        2.63     14.82 o 
  -6  11   4       12.26       26.55      5.51 o 
  -5  11   4       11.31       14.01      4.37 o 
  -4  11   4       29.03       34.77      5.28 o 
  -3  11   4        2.23        3.93      6.56 o 
  -2  11   4       35.47       45.46      9.16 o 
  -1  11   4        5.78        8.31      4.21 o 
   0  11   4        1.79        2.74      4.35 o 
   1  11   4       67.51       61.26      4.82 o 
   2  11   4       31.89       36.68      4.22 o 
   3  11   4        9.28       14.99      3.47 o 
   4  11   4      160.88      162.49      8.04 o 
   5  11   4       38.14       35.31      6.38 o 
   6  11   4       78.56       65.44      8.87 o 
   7  11   4        6.06        2.13      6.25 o 
  -7  12   4      120.30      179.79     15.40 o 
  -6  12   4        1.00       36.24     12.09 o 
  -5  12   4       60.08       72.38     12.74 o 
  -4  12   4       13.32       39.90     10.95 o 
  -3  12   4       39.04       63.01     11.74 o 
  -2  12   4        7.61        7.03      7.86 o 
  -1  12   4       17.79       20.32      8.12 o 
   0  12   4       43.22       64.93     11.34 o 
   1  12   4       16.15       15.58      3.67 o 
   2  12   4        0.67        5.58      3.38 o 
   3  12   4        1.69        5.18      4.31 o 
   4  12   4        9.99        4.75      4.46 o 
   5  12   4       43.12       35.06      6.11 o 
   6  12   4        1.97        2.10      4.64 o 
  -6  13   4       68.95      103.34     12.45 o 
  -5  13   4       98.25      121.30     13.76 o 
  -4  13   4      134.40      165.41     14.39 o 
  -3  13   4       55.86       91.25     13.86 o 
  -2  13   4        0.00       18.58      8.56 o 
  -1  13   4       10.46       11.63      9.14 o 
   0  13   4        3.06        9.18      5.79 o 
   1  13   4       42.58       38.73      7.27 o 
   2  13   4       41.95       35.59      9.35 o 
   3  13   4       11.21       15.85      5.23 o 
   4  13   4        1.31       -3.17      4.68 o 
  -3  14   4       75.46      109.07     13.23 o 
  -2  14   4       74.02       90.75     11.95 o 
  -1  14   4      158.27      168.29     14.56 o 
   0  14   4      235.03      210.43     15.85 o 
   1  14   4       31.69       73.48     16.31 o 
   2  14   4        0.37       25.98      9.96 o 
 -12   1   5       10.77        4.80      4.93 o 
 -11   1   5        3.67        1.07      4.96 o 
 -10   1   5        0.45       -2.20      3.28 o 
  -9   1   5        2.47       -2.23      3.25 o 
  -8   1   5       32.86       35.70      5.17 o 
  -7   1   5      143.15      130.31      3.88 o 
  -6   1   5      494.20      450.66      6.58 o 
  -5   1   5       12.34       13.60      1.47 o 
  -4   1   5        0.78        2.02      0.61 o 
  -3   1   5       19.09       13.42      1.00 o 
  -2   1   5      241.57      278.96      3.51 o 
  -1   1   5        7.47       11.05      0.84 o 
   0   1   5      523.67      474.61      3.82 o 
   1   1   5      272.10      276.40      2.49 o 
   2   1   5       34.54       36.56      1.02 o 
   3   1   5      145.71      146.35      2.03 o 
   4   1   5      544.74      552.39      4.74 o 
   5   1   5      563.01      570.49      5.78 o 
   6   1   5      227.33      230.28      3.89 o 
   7   1   5      202.80      208.87      4.56 o 
   8   1   5      117.03      120.38      4.83 o 
   9   1   5      116.27      121.12      5.90 o 
  10   1   5       61.77       62.94      6.65 o 
  11   1   5       19.25       19.74      4.92 o 
 -12   2   5       11.79       15.20      5.14 o 
 -11   2   5        1.72       -1.24      4.01 o 
 -10   2   5       16.33       23.74     11.06 o 
  -9   2   5       76.32       60.48      4.80 o 
  -8   2   5        5.65        3.32      2.14 o 
  -7   2   5        0.37       -2.32      1.36 o 
  -6   2   5       21.84       24.29      1.75 o 
  -5   2   5       54.68       62.62      2.30 o 
  -4   2   5       13.31       14.41      1.08 o 
  -3   2   5       24.98       34.69      1.11 o 
  -2   2   5      229.88      259.59      2.95 o 
  -1   2   5      406.71      430.96      3.84 o 
   0   2   5      468.38      471.71      4.33 o 
   1   2   5      659.32      716.96      6.73 o 
   2   2   5      122.94      122.65      1.97 o 
   3   2   5       24.82       23.21      1.16 o 
   4   2   5       95.59       94.99      2.19 o 
   5   2   5       40.60       44.44      1.63 o 
   6   2   5       44.48       53.65      2.48 o 
   7   2   5      102.12      108.15      3.48 o 
   8   2   5      111.68      111.41      4.15 o 
   9   2   5        4.52       -0.35      3.49 o 
  10   2   5       14.92       10.75      7.43 o 
  11   2   5        0.14       -0.96      4.19 o 
 -12   3   5        1.32       -5.87      4.33 o 
 -11   3   5      108.61      120.75      6.40 o 
 -10   3   5        0.02       -5.81      2.91 o 
  -9   3   5       22.13       17.74      3.26 o 
  -8   3   5       42.26       46.37      5.08 o 
  -7   3   5      212.62      198.49      4.38 o 
  -6   3   5      398.85      420.51      5.84 o 
  -5   3   5       45.18       34.03      1.59 o 
  -4   3   5       46.10       45.61      1.32 o 
  -3   3   5       40.95       31.29      1.24 o 
  -2   3   5      119.48      145.62      2.09 o 
  -1   3   5      392.25      403.66      3.83 o 
   0   3   5     1646.73     1796.02     13.33 o 
   1   3   5     1329.50     1358.97     10.63 o 
   2   3   5       52.21       57.49      1.58 o 
   3   3   5        3.79        6.28      0.90 o 
   4   3   5      115.68      117.67      2.10 o 
   5   3   5      368.65      348.66      6.21 o 
   6   3   5      254.60      267.87      4.59 o 
   7   3   5       14.78       10.12      2.29 o 
   8   3   5        1.13       -1.06      2.73 o 
   9   3   5        0.62       -2.91      5.33 o 
  10   3   5        9.31       -1.37      8.42 o 
  11   3   5        1.88        2.63      4.30 o 
 -12   4   5        1.60        1.94      6.89 o 
 -11   4   5        3.16        0.90      6.44 o 
 -10   4   5        0.04        1.55      5.23 o 
  -9   4   5       55.02       56.87      4.51 o 
  -8   4   5      104.22      100.91      3.54 o 
  -7   4   5      500.83      475.77      7.42 o 
  -6   4   5       75.79       72.35      2.43 o 
  -5   4   5      195.72      194.42      3.03 o 
  -4   4   5      196.38      189.81      2.80 o 
  -3   4   5      840.42      875.52      9.04 o 
  -2   4   5        8.03        6.00      0.80 o 
  -1   4   5      151.64      143.82      2.53 o 
   0   4   5       42.99       56.72      1.74 o 
   1   4   5      291.26      310.70      3.78 o 
   2   4   5      606.95      639.61      6.52 o 
   3   4   5       29.84       31.24      2.57 o 
   4   4   5       16.69       19.29      1.35 o 
   5   4   5       48.16       53.19      2.54 o 
   6   4   5       57.25       60.14      2.87 o 
   7   4   5       88.92       79.66      3.21 o 
   8   4   5       34.95       38.34      4.03 o 
   9   4   5       10.02        4.37      3.83 o 
  10   4   5       80.69       80.11      6.36 o 
 -12   5   5        0.62       -5.66      6.28 o 
 -11   5   5        2.65       -1.42      5.80 o 
 -10   5   5      213.44      236.59     12.48 o 
  -9   5   5      109.31      117.78      9.64 o 
  -8   5   5      111.27      102.23      4.42 o 
  -7   5   5       38.79       39.14      3.43 o 
  -6   5   5     1288.36     1247.98     14.18 o 
  -5   5   5      119.16      107.58      2.89 o 
  -4   5   5       10.33        7.40      1.15 o 
  -3   5   5       21.15       24.27      1.47 o 
  -2   5   5      191.31      214.63      3.00 o 
  -1   5   5      203.00      195.03      2.81 o 
   0   5   5       98.73       99.88      2.17 o 
   1   5   5       49.13       45.34      1.61 o 
   2   5   5        5.69        3.22      1.02 o 
   3   5   5        0.65        1.54      1.05 o 
   4   5   5      320.44      324.39      6.82 o 
   5   5   5        2.22        2.57      1.81 o 
   6   5   5        2.99        2.60      2.95 o 
   7   5   5       93.48       88.25      4.27 o 
   8   5   5      186.59      182.60      6.91 o 
   9   5   5       13.83        1.83      6.14 o 
  10   5   5       27.69       23.16      5.05 o 
 -11   6   5       14.49        5.00      6.34 o 
 -10   6   5        1.33       -5.14      5.38 o 
  -9   6   5        1.36        6.61      8.20 o 
  -8   6   5      280.51      270.65     13.28 o 
  -7   6   5      639.49      578.35     11.56 o 
  -6   6   5      315.37      291.48      5.95 o 
  -5   6   5       46.05       40.36      2.05 o 
  -4   6   5      228.95      200.42      3.86 o 
  -3   6   5       10.36       10.64      1.33 o 
  -2   6   5       53.90       51.88      1.60 o 
  -1   6   5      184.62      172.24      2.97 o 
   0   6   5     1329.22     1235.68     11.30 o 
   1   6   5      250.31      256.57      4.35 o 
   2   6   5      414.92      427.15      5.43 o 
   3   6   5      273.59      276.89      4.55 o 
   4   6   5      249.80      223.02      4.22 o 
   5   6   5       33.55       36.24      2.36 o 
   6   6   5       25.13       26.67      3.43 o 
   7   6   5        1.01       -0.01      2.87 o 
   8   6   5       11.28        6.99      3.88 o 
   9   6   5        3.13       -7.39      3.70 o 
  10   6   5       13.19       -1.19      9.95 o 
 -11   7   5       52.06       77.24     10.61 o 
 -10   7   5       21.46       24.93      7.91 o 
  -9   7   5       54.91       82.20      7.06 o 
  -8   7   5      218.66      225.95     18.86 o 
  -7   7   5      132.32      131.39      4.29 o 
  -6   7   5        5.66        0.55      1.90 o 
  -5   7   5      107.15       92.12      3.01 o 
  -4   7   5      144.59      125.20      3.42 o 
  -3   7   5       19.41       19.55      1.99 o 
  -2   7   5        0.20        0.44      1.09 o 
  -1   7   5      337.41      305.67      5.08 o 
   0   7   5      205.16      208.87      3.55 o 
   1   7   5       60.88       56.15      2.57 o 
   2   7   5      337.36      304.58      5.16 o 
   3   7   5      154.90      154.83      4.12 o 
   4   7   5      605.97      543.91      7.44 o 
   5   7   5        6.37        7.66      1.83 o 
   6   7   5        0.03       -1.16      2.17 o 
   7   7   5       40.87       53.02      3.89 o 
   8   7   5      227.53      228.71      8.06 o 
   9   7   5       28.26       18.89      4.85 o 
 -10   8   5       43.65      115.55     11.68 o 
  -9   8   5        8.03       25.40     17.39 o 
  -8   8   5       27.07       36.18     10.95 o 
  -7   8   5      249.14      222.23      7.51 o 
  -6   8   5       59.39       66.72      3.46 o 
  -5   8   5       36.62       36.93      2.95 o 
  -4   8   5      163.10      164.33      4.05 o 
  -3   8   5       46.54       51.81      2.92 o 
  -2   8   5      218.59      191.24      4.19 o 
  -1   8   5     2108.48     1899.38     20.56 o 
   0   8   5       18.56       17.54      2.03 o 
   1   8   5      524.48      484.52      7.67 o 
   2   8   5        1.07        0.02      1.72 o 
   3   8   5       71.16       64.48      3.15 o 
   4   8   5       96.22       95.10      3.63 o 
   5   8   5      143.46      123.11      4.56 o 
   6   8   5       33.08       29.52      3.88 o 
   7   8   5       57.23       60.76      5.00 o 
   8   8   5        6.83        1.30      4.27 o 
   9   8   5        0.82       -8.66      6.48 o 
 -10   9   5       12.39        7.98      7.82 o 
  -9   9   5        6.75       19.57     21.59 o 
  -8   9   5        0.02        7.35     16.22 o 
  -7   9   5        0.02        0.94      6.49 o 
  -6   9   5       22.10        9.49      4.20 o 
  -5   9   5       78.09       73.00      4.07 o 
  -4   9   5      267.21      247.27      6.10 o 
  -3   9   5       76.33       58.99      5.11 o 
  -2   9   5        0.53        1.95      2.66 o 
  -1   9   5      399.05      357.85      7.83 o 
   0   9   5      138.03      117.67      3.88 o 
   1   9   5      478.12      420.76      7.25 o 
   2   9   5       65.24       66.79      3.34 o 
   3   9   5       16.97       20.50      2.50 o 
   4   9   5      199.28      186.37      5.52 o 
   5   9   5       10.70        7.01      4.85 o 
   6   9   5        2.36        1.27      8.82 o 
   7   9   5        0.06        2.82      4.61 o 
   8   9   5       32.56       23.21     14.32 o 
  -9  10   5       33.13       87.40     11.80 o 
  -8  10   5        0.28       17.89     17.65 o 
  -7  10   5        3.07       13.48      5.62 o 
  -6  10   5       49.58       75.26      8.46 o 
  -5  10   5       57.00       68.23      7.06 o 
  -4  10   5      247.09      242.72      7.07 o 
  -3  10   5        6.10        9.00      2.53 o 
  -2  10   5       78.63       78.18      4.18 o 
  -1  10   5       94.57       88.67      4.41 o 
   0  10   5      104.73      103.13      4.65 o 
   1  10   5      134.31      124.14      4.64 o 
   2  10   5       23.15       27.25      3.76 o 
   3  10   5       16.49       13.40      3.37 o 
   4  10   5        2.89       -1.79      2.70 o 
   5  10   5       18.95        7.82      8.72 o 
   6  10   5       18.55       16.97      4.99 o 
   7  10   5       13.94        0.04      8.28 o 
  -8  11   5       12.35       62.84     12.44 o 
  -7  11   5      144.66      180.51     27.16 o 
  -6  11   5        0.38        0.94      6.86 o 
  -5  11   5        2.49        5.06      4.03 o 
  -4  11   5       58.88       67.35      6.65 o 
  -3  11   5        7.47        6.07      2.12 o 
  -2  11   5       14.29       20.84      8.03 o 
  -1  11   5        0.14       -7.09      5.85 o 
   0  11   5       94.32       89.43      8.10 o 
   1  11   5       41.73       42.18      4.32 o 
   2  11   5       71.56       72.76      5.21 o 
   3  11   5        1.73        3.14      3.16 o 
   4  11   5        0.82        3.63      6.46 o 
   5  11   5       16.26       10.04      4.81 o 
   6  11   5       59.33       47.16      6.55 o 
   7  11   5        1.43       -6.76      9.21 o 
  -7  12   5        0.08       46.74     11.66 o 
  -6  12   5       24.17       63.68     13.29 o 
  -5  12   5      107.14      118.81     13.03 o 
  -4  12   5        0.89       10.16      8.61 o 
  -3  12   5       17.52       26.48      9.60 o 
  -2  12   5        4.76        4.12      7.64 o 
  -1  12   5       62.10       85.30     12.47 o 
   0  12   5       32.76       53.14      7.38 o 
   1  12   5        1.33       -0.80      5.20 o 
   2  12   5        0.34       -1.72      3.10 o 
   3  12   5        0.62       -1.30      3.38 o 
   4  12   5        1.70       -0.04      4.44 o 
   5  12   5        5.17        1.73      4.71 o 
  -5  13   5       18.90       48.82     12.07 o 
  -4  13   5       29.13       55.49     12.92 o 
  -3  13   5       15.16       27.72     10.95 o 
  -2  13   5       21.45       26.46     10.44 o 
  -1  13   5       12.76       18.38      9.51 o 
   0  13   5       16.45       15.22      8.92 o 
   1  13   5        1.10        9.44      6.02 o 
   2  13   5        5.51        6.81      3.89 o 
   3  13   5        2.17        3.55      4.68 o 
   4  13   5        8.60       11.29      5.51 o 
  -3  14   5       51.95       65.54     13.45 o 
  -2  14   5       32.51       44.53     12.65 o 
  -1  14   5       27.69       36.50     11.50 o 
   0  14   5        2.36        1.07      9.21 o 
   1  14   5       37.27       50.04      7.90 o 
 -12   0   6        0.08       -8.06      6.02 o 
 -11   0   6       57.36       65.16      7.53 o 
 -10   0   6       21.51       19.90      5.91 o 
  -9   0   6      177.71      170.24      8.59 o 
  -8   0   6      836.50      799.73     17.15 o 
  -7   0   6       56.61       50.60      4.56 o 
  -6   0   6     1320.54     1321.49     24.28 o 
  -5   0   6       10.62        6.23      2.16 o 
  -4   0   6      318.44      329.39      4.93 o 
  -3   0   6     1024.35      984.26     15.24 o 
  -2   0   6     5995.19     6631.22     89.24 o 
  -1   0   6       48.00       38.77      2.43 o 
   0   0   6       14.60       19.83      1.37 o 
   1   0   6      574.22      622.67      6.68 o 
   2   0   6      489.39      503.04      5.43 o 
   3   0   6      223.06      186.98      3.14 o 
   4   0   6      165.79      154.49      3.24 o 
   5   0   6        0.37       -1.63      1.56 o 
   6   0   6       43.11       58.62      4.63 o 
   7   0   6      416.36      418.82     14.12 o 
   8   0   6      189.85      175.30      8.21 o 
   9   0   6       45.63       44.29      9.80 o 
  10   0   6        0.00        5.77      5.99 o 
  11   0   6        0.89       -0.25      4.79 o 
 -12   1   6       45.32       43.23     11.97 o 
 -11   1   6      102.99      122.75      6.51 o 
 -10   1   6       35.73       50.84      5.04 o 
  -9   1   6      167.36      150.13      5.70 o 
  -8   1   6      401.50      378.29      7.30 o 
  -7   1   6      523.27      491.92      8.29 o 
  -6   1   6        0.39       -2.15      1.20 o 
  -5   1   6      118.27      124.04      2.61 o 
  -4   1   6      736.44      810.61      7.79 o 
  -3   1   6     1734.57     1929.33     19.45 o 
  -2   1   6      184.65      187.80      3.57 o 
  -1   1   6       59.91       58.23      1.36 o 
   0   1   6       70.38       87.75      1.47 o 
   1   1   6      435.55      429.54      3.58 o 
   2   1   6       48.79       67.92      1.46 o 
   3   1   6      257.78      271.59      3.06 o 
   4   1   6      118.85      112.90      2.07 o 
   5   1   6        0.01       -1.20      1.25 o 
   6   1   6     1192.73     1210.99     14.22 o 
   7   1   6       61.17       64.28      3.79 o 
   8   1   6       40.89       44.74      4.32 o 
   9   1   6       24.75       24.03      4.57 o 
  10   1   6       79.81       79.59      6.66 o 
  11   1   6        3.13        1.43      3.77 o 
 -12   2   6       13.77        3.96      4.85 o 
 -11   2   6      210.39      237.76      8.58 o 
 -10   2   6      213.04      203.69      7.53 o 
  -9   2   6      368.56      359.92      8.33 o 
  -8   2   6        0.03       -3.64      2.17 o 
  -7   2   6     1991.71     1853.94     21.26 o 
  -6   2   6       64.03       64.70      2.55 o 
  -5   2   6       14.53        5.90      1.13 o 
  -4   2   6      295.43      303.23      4.03 o 
  -3   2   6     1975.90     2003.34     16.43 o 
  -2   2   6      470.90      532.71      5.23 o 
  -1   2   6      296.63      324.11      3.22 o 
   0   2   6      227.46      232.50      2.31 o 
   1   2   6        7.21        9.61      0.83 o 
   2   2   6      572.80      579.88      5.60 o 
   3   2   6       67.13       74.70      1.88 o 
   4   2   6      141.31      146.89      2.68 o 
   5   2   6       70.43       66.32      2.50 o 
   6   2   6       55.08       53.63      2.75 o 
   7   2   6      282.21      291.05      6.30 o 
   8   2   6      171.56      186.06      5.33 o 
   9   2   6       17.80       10.05      3.98 o 
  10   2   6       47.81       48.41      5.95 o 
 -12   3   6        0.71       -3.59      6.63 o 
 -11   3   6        6.28        6.08      4.18 o 
 -10   3   6       85.88       80.60      5.33 o 
  -9   3   6        0.29       -3.26      2.62 o 
  -8   3   6       18.92       16.81      2.57 o 
  -7   3   6        9.18       11.10      2.05 o 
  -6   3   6        3.09        2.29      1.38 o 
  -5   3   6       21.26       21.73      1.33 o 
  -4   3   6      137.38      152.97      2.40 o 
  -3   3   6      235.95      279.05      3.48 o 
  -2   3   6       24.48       22.48      1.10 o 
  -1   3   6        2.07        0.11      0.59 o 
   0   3   6      225.27      222.35      2.49 o 
   1   3   6      340.54      367.43      3.78 o 
   2   3   6       38.77       34.05      1.54 o 
   3   3   6       58.92       54.12      1.78 o 
   4   3   6       44.67       41.18      2.22 o 
   5   3   6       14.09       15.20      1.61 o 
   6   3   6      317.68      314.30      5.68 o 
   7   3   6        7.14        2.83      2.05 o 
   8   3   6        2.02        2.19      2.59 o 
   9   3   6        8.63        0.20      3.78 o 
  10   3   6       20.50       15.72     11.14 o 
 -12   4   6       30.73       33.77      8.64 o 
 -11   4   6        0.89       -9.77      5.63 o 
 -10   4   6      125.02      129.98      9.49 o 
  -9   4   6       54.60       61.17      7.78 o 
  -8   4   6        5.95        4.72      2.40 o 
  -7   4   6       16.40       16.48      2.19 o 
  -6   4   6      264.08      251.39      4.12 o 
  -5   4   6      273.58      279.45      3.83 o 
  -4   4   6       27.52       29.30      1.31 o 
  -3   4   6        1.50        0.07      0.61 o 
  -2   4   6      138.86      131.30      2.42 o 
  -1   4   6       23.87       35.46      1.90 o 
   0   4   6      102.20      114.29      1.94 o 
   1   4   6        0.00        1.08      0.84 o 
   2   4   6        2.94        6.20      0.84 o 
   3   4   6        1.68       -0.14      0.79 o 
   4   4   6        2.81        1.52      1.65 o 
   5   4   6       34.64       37.15      2.87 o 
   6   4   6      208.89      210.21      4.69 o 
   7   4   6       42.66       53.27      3.30 o 
   8   4   6       24.19       23.78      4.50 o 
   9   4   6        1.21       -8.03      7.97 o 
  10   4   6       17.55       12.19      4.64 o 
 -11   5   6        7.33        6.38      6.83 o 
 -10   5   6        0.25       -0.52      5.36 o 
  -9   5   6        0.08       -3.30      4.21 o 
  -8   5   6       46.21       47.47      3.07 o 
  -7   5   6      190.29      182.12      6.06 o 
  -6   5   6       98.64       86.39      2.95 o 
  -5   5   6      422.16      389.13      5.94 o 
  -4   5   6       10.30        5.96      1.15 o 
  -3   5   6      176.75      164.75      2.96 o 
  -2   5   6      431.45      413.42      5.92 o 
  -1   5   6      161.05      181.77      3.17 o 
   0   5   6       27.80       31.19      1.51 o 
   1   5   6      340.22      312.34      4.27 o 
   2   5   6      122.89      112.11      2.59 o 
   3   5   6       56.57       57.08      2.25 o 
   4   5   6        7.41        1.44      1.27 o 
   5   5   6       92.62       77.88      3.34 o 
   6   5   6        7.79       13.35      2.82 o 
   7   5   6       19.48       21.01      2.81 o 
   8   5   6        1.66       -4.81      4.57 o 
   9   5   6       30.04       25.21      5.09 o 
  10   5   6        6.51       11.37      4.94 o 
 -11   6   6        0.18      -11.58      5.79 o 
 -10   6   6        5.04       -6.44      5.30 o 
  -9   6   6        8.45       12.74      4.39 o 
  -8   6   6       15.08       24.19     10.92 o 
  -7   6   6       67.30       63.90      3.61 o 
  -6   6   6        2.70        1.33      1.85 o 
  -5   6   6        1.30        1.36      1.52 o 
  -4   6   6        2.24        0.00      1.26 o 
  -3   6   6      369.18      333.48      5.18 o 
  -2   6   6      450.71      420.83      5.45 o 
  -1   6   6        1.60        2.34      1.28 o 
   0   6   6      143.57      134.09      3.17 o 
   1   6   6        0.12       -0.81      1.34 o 
   2   6   6       66.24       72.65      2.89 o 
   3   6   6       25.18       32.20      2.33 o 
   4   6   6       52.41       53.21      2.60 o 
   5   6   6       30.47       29.24      2.62 o 
   6   6   6       51.07       59.97      3.59 o 
   7   6   6        0.07       -1.40      5.97 o 
   8   6   6        4.43        0.97      4.33 o 
   9   6   6        1.59       -7.66      7.34 o 
 -11   7   6       16.36       12.24      7.67 o 
 -10   7   6        7.13        2.96      6.66 o 
  -9   7   6       31.03       55.15      6.45 o 
  -8   7   6       85.04       86.04      6.80 o 
  -7   7   6        0.13        1.52      1.92 o 
  -6   7   6       76.36       71.83      4.37 o 
  -5   7   6        3.14        2.13      1.64 o 
  -4   7   6        2.67        0.47      1.45 o 
  -3   7   6      175.43      163.63      3.62 o 
  -2   7   6      552.47      510.36      7.28 o 
  -1   7   6       36.87       50.88      3.04 o 
   0   7   6      131.52      115.93      3.22 o 
   1   7   6       30.10       27.10      2.35 o 
   2   7   6      384.21      362.06      6.33 o 
   3   7   6      179.66      165.97      4.33 o 
   4   7   6        0.27        0.43      2.26 o 
   5   7   6       25.20       32.84      2.82 o 
   6   7   6       72.76       72.09      3.98 o 
   7   7   6       52.13       52.60      4.10 o 
   8   7   6       23.25       19.27      4.18 o 
   9   7   6        2.22       -7.98     10.74 o 
 -10   8   6        4.91       -5.27      5.66 o 
  -9   8   6       22.86       39.97     16.67 o 
  -8   8   6        0.85        9.17     11.77 o 
  -7   8   6       16.24       24.40      4.83 o 
  -6   8   6        0.42       -1.46      1.88 o 
  -5   8   6        5.52        1.89      2.09 o 
  -4   8   6        0.14       -2.18      1.71 o 
  -3   8   6        4.86        2.02      2.16 o 
  -2   8   6        2.07        0.14      2.20 o 
  -1   8   6       16.89       19.03      3.03 o 
   0   8   6       10.33       14.32      2.23 o 
   1   8   6       23.21       27.27      2.55 o 
   2   8   6       22.04       22.95      2.52 o 
   3   8   6        0.29        0.89      1.85 o 
   4   8   6      130.29      133.04      4.19 o 
   5   8   6      165.25      154.71      5.16 o 
   6   8   6       27.06       25.82      3.91 o 
   7   8   6        3.24       -2.94      3.22 o 
   8   8   6       43.74       50.08      5.19 o 
  -9   9   6       15.40       30.36     22.77 o 
  -8   9   6       13.34       22.85     11.47 o 
  -7   9   6       12.66       17.38      4.92 o 
  -6   9   6        2.24        1.15      6.03 o 
  -5   9   6        8.69        8.11      3.14 o 
  -4   9   6       23.71       24.87      3.58 o 
  -3   9   6        7.23        7.90      2.39 o 
  -2   9   6      126.99      118.45      6.71 o 
  -1   9   6      331.60      307.85      7.43 o 
   0   9   6        9.46       13.16      2.84 o 
   1   9   6       18.97       24.95      2.90 o 
   2   9   6       23.46       26.69      2.69 o 
   3   9   6      125.35      121.23      4.70 o 
   4   9   6        1.87        1.57      2.36 o 
   5   9   6        4.59        2.46      2.52 o 
   6   9   6       42.38       38.46      7.66 o 
   7   9   6        2.67        1.71      4.47 o 
   8   9   6       20.69       14.01      5.66 o 
  -9  10   6        8.03       19.81      7.95 o 
  -8  10   6        1.60       11.02     13.24 o 
  -7  10   6      123.36      137.75     10.16 o 
  -6  10   6       39.84       48.26      6.31 o 
  -5  10   6       35.79       45.09      5.62 o 
  -4  10   6       11.81       11.21      4.02 o 
  -3  10   6        1.70       -4.68      2.98 o 
  -2  10   6       12.16       13.63      4.74 o 
  -1  10   6       10.80        9.19      3.65 o 
   0  10   6      166.38      158.95      6.68 o 
   1  10   6       70.24       70.09      5.13 o 
   2  10   6      190.99      175.87      5.53 o 
   3  10   6       34.62       36.69      3.69 o 
   4  10   6        0.96       -4.30      4.36 o 
   5  10   6        2.61        2.75      9.56 o 
   6  10   6       25.13       12.11      5.93 o 
   7  10   6      112.71      101.84      7.94 o 
  -8  11   6      161.33      194.42     20.34 o 
  -7  11   6       12.45       35.78     24.27 o 
  -6  11   6       17.66       34.77      7.05 o 
  -5  11   6       33.93       54.74     11.01 o 
  -4  11   6       15.15       23.76      4.72 o 
  -3  11   6        1.20       -0.43      3.10 o 
  -2  11   6       65.61       60.96      4.58 o 
  -1  11   6       12.26       15.97      5.03 o 
   0  11   6        0.07        5.18      5.08 o 
   1  11   6       14.88       16.02      3.62 o 
   2  11   6       15.40       13.41      3.75 o 
   3  11   6        2.11       -1.20      3.20 o 
   4  11   6        0.10        2.24      4.42 o 
   5  11   6       32.32       21.34      6.55 o 
   6  11   6       58.20       59.75     12.90 o 
  -6  12   6       40.77       82.67     14.43 o 
  -5  12   6       32.71       72.79     13.17 o 
  -4  12   6        0.08        1.78      8.06 o 
  -3  12   6       36.49       47.91     11.39 o 
  -2  12   6        6.06        2.86      8.36 o 
  -1  12   6        4.86        3.03      7.78 o 
   0  12   6       14.24       12.05      6.01 o 
   1  12   6       18.70       13.43      6.09 o 
   2  12   6       65.83       67.73     12.91 o 
   3  12   6        0.21        1.80      3.62 o 
   4  12   6        5.19        6.67      7.24 o 
   5  12   6       36.04       28.21      6.07 o 
  -5  13   6        0.88       32.44     10.40 o 
  -4  13   6       50.40       76.62     14.39 o 
  -3  13   6      185.06      168.06     15.03 o 
  -2  13   6       75.05       89.93     14.17 o 
  -1  13   6       14.80       29.16     11.10 o 
   0  13   6       22.25       34.61     10.27 o 
   1  13   6        8.07        5.25      7.05 o 
   2  13   6        1.00        2.81      4.01 o 
   3  13   6       41.72       36.18      6.29 o 
  -1  14   6        9.98        5.91      9.97 o 
 -12   1   7       32.72       23.58      5.52 o 
 -11   1   7        0.01       -4.38      3.79 o 
 -10   1   7       30.62       31.78      6.29 o 
  -9   1   7       61.23       59.66      4.45 o 
  -8   1   7       16.72       16.58      2.56 o 
  -7   1   7       12.43       18.36      2.45 o 
  -6   1   7       10.82       14.16      1.77 o 
  -5   1   7        3.39        2.68      1.60 o 
  -4   1   7        0.82       -0.60      0.99 o 
  -3   1   7       47.32       42.68      2.53 o 
  -2   1   7      365.00      329.86      8.38 o 
  -1   1   7      471.51      478.16      4.49 o 
   0   1   7       70.61       69.39      1.57 o 
   1   1   7      596.78      611.71      5.05 o 
   2   1   7      204.24      192.04      2.34 o 
   3   1   7      271.00      269.35      3.57 o 
   4   1   7        0.09       -1.63      1.22 o 
   5   1   7      553.97      563.72      6.93 o 
   6   1   7      244.29      241.61      5.20 o 
   7   1   7       89.66       90.09      3.98 o 
   8   1   7       32.36       32.56      4.16 o 
   9   1   7        8.65        5.13      7.24 o 
  10   1   7       67.32       68.67      7.10 o 
 -12   2   7        2.07       -2.22      4.44 o 
 -11   2   7        0.32       -7.42      3.71 o 
 -10   2   7        0.07       -1.96      3.41 o 
  -9   2   7        2.89        2.99      3.10 o 
  -8   2   7        8.87        5.77      2.79 o 
  -7   2   7      488.16      466.39      8.17 o 
  -6   2   7       26.80       22.11      2.37 o 
  -5   2   7       34.10       35.45      2.54 o 
  -4   2   7        0.19        0.43      0.91 o 
  -3   2   7       95.92      104.28      2.15 o 
  -2   2   7        2.17        3.48      0.83 o 
  -1   2   7        2.05       -0.29      0.70 o 
   0   2   7       34.96       32.18      1.61 o 
   1   2   7      118.82      117.45      1.86 o 
   2   2   7       88.50      101.12      2.15 o 
   3   2   7       55.80       62.24      1.88 o 
   4   2   7       24.68       24.29      1.70 o 
   5   2   7      202.70      190.15      3.93 o 
   6   2   7       52.70       65.43      3.70 o 
   7   2   7       70.24       74.26      3.95 o 
   8   2   7        1.90       -4.01      2.66 o 
   9   2   7       63.99       55.99      5.98 o 
  10   2   7      118.28      117.64      6.68 o 
 -12   3   7        0.59       -9.92      6.04 o 
 -11   3   7       44.06       46.71      8.79 o 
 -10   3   7        6.88        6.85      5.94 o 
  -9   3   7        2.14        1.39      3.06 o 
  -8   3   7       25.03       24.89      2.83 o 
  -7   3   7       35.54       40.04      2.69 o 
  -6   3   7      489.48      442.52      6.38 o 
  -5   3   7      136.91      112.00      2.82 o 
  -4   3   7        5.87        8.73      1.29 o 
  -3   3   7      128.23      152.25      2.60 o 
  -2   3   7       81.08       90.24      1.82 o 
  -1   3   7      254.26      235.52      2.71 o 
   0   3   7      165.01      151.43      2.13 o 
   1   3   7       27.97       31.51      1.95 o 
   2   3   7      538.31      544.19      5.55 o 
   3   3   7      286.09      281.95      3.87 o 
   4   3   7      197.76      189.55      3.95 o 
   5   3   7        0.10       -4.94      2.62 o 
   6   3   7      232.68      239.21      5.10 o 
   7   3   7        3.35        0.75      2.37 o 
   8   3   7       25.72       27.37      3.63 o 
   9   3   7        1.58       -4.25      6.27 o 
  10   3   7        3.40        1.98     13.40 o 
 -12   4   7        1.11      -12.01      6.05 o 
 -11   4   7        9.75        1.90      6.43 o 
 -10   4   7       20.26       14.47      6.60 o 
  -9   4   7        3.82       -0.74      4.63 o 
  -8   4   7       30.31       35.54      3.89 o 
  -7   4   7       30.34       42.14      6.14 o 
  -6   4   7      291.83      257.34      5.40 o 
  -5   4   7      580.73      546.35      8.40 o 
  -4   4   7      127.26      126.44      2.66 o 
  -3   4   7        6.79        7.68      1.00 o 
  -2   4   7      831.78      849.14      8.30 o 
  -1   4   7      848.27      829.73      7.15 o 
   0   4   7      268.76      233.88      2.81 o 
   1   4   7        3.18        2.46      0.94 o 
   2   4   7       37.67       44.68      2.53 o 
   3   4   7       17.85       15.62      1.86 o 
   4   4   7        3.87       -0.54      1.71 o 
   5   4   7      248.76      242.91      6.57 o 
   6   4   7        0.17        1.53      2.06 o 
   7   4   7      101.28       98.27      3.75 o 
   8   4   7        0.15       -8.33      4.86 o 
   9   4   7       14.42        9.50      5.40 o 
  10   4   7       19.88       13.55      8.95 o 
 -11   5   7       24.40       12.23      7.09 o 
 -10   5   7        2.69        3.97      5.90 o 
  -9   5   7       40.40       51.67      7.75 o 
  -8   5   7       69.40       74.39      6.40 o 
  -7   5   7      181.25      154.31      4.45 o 
  -6   5   7      176.85      157.43      4.33 o 
  -5   5   7        1.39        1.21      1.21 o 
  -4   5   7       84.32       84.29      2.73 o 
  -3   5   7      478.79      471.68      6.91 o 
  -2   5   7       49.77       45.17      1.85 o 
  -1   5   7      424.87      442.54      6.33 o 
   0   5   7        0.04        0.22      1.13 o 
   1   5   7       66.22       57.21      2.02 o 
   2   5   7       11.78       19.40      1.73 o 
   3   5   7       24.87       21.86      1.92 o 
   4   5   7       20.71       20.12      2.28 o 
   5   5   7       44.06       53.58      3.38 o 
   6   5   7       62.87       71.63      3.67 o 
   7   5   7       29.04       35.71      3.76 o 
   8   5   7        7.47        8.46      4.19 o 
   9   5   7       13.72        6.41      6.73 o 
 -11   6   7        2.29       -7.05      6.00 o 
 -10   6   7        7.63        8.26      6.54 o 
  -9   6   7       85.65       93.86      8.55 o 
  -8   6   7       32.69       44.77      5.51 o 
  -7   6   7       29.17       29.21      4.40 o 
  -6   6   7        3.56       10.35      2.14 o 
  -5   6   7      909.37      779.71      9.99 o 
  -4   6   7      280.44      251.92      5.27 o 
  -3   6   7      643.47      558.33      9.56 o 
  -2   6   7      381.19      347.02      5.63 o 
  -1   6   7      148.95      135.89      4.02 o 
   0   6   7      281.45      253.23      6.15 o 
   1   6   7       85.97       85.05      3.03 o 
   2   6   7        1.72        1.82      1.64 o 
   3   6   7       37.55       46.73      2.83 o 
   4   6   7      142.77      150.84      3.74 o 
   5   6   7      280.04      270.47      5.75 o 
   6   6   7        5.12        0.97      2.26 o 
   7   6   7       55.67       55.89      5.47 o 
   8   6   7       14.24        7.11      4.11 o 
   9   6   7        0.22       -7.79     10.29 o 
 -10   7   7        6.04       -1.39      5.99 o 
  -9   7   7        3.96        8.83      4.93 o 
  -8   7   7       19.23       38.31      6.82 o 
  -7   7   7      105.95      103.05      6.47 o 
  -6   7   7      508.64      464.43      8.31 o 
  -5   7   7      170.95      169.37      4.02 o 
  -4   7   7       15.96       12.58      2.52 o 
  -3   7   7      146.94      125.92      4.31 o 
  -2   7   7      256.92      228.30      5.98 o 
  -1   7   7       68.09       63.28      3.83 o 
   0   7   7       79.74       77.67      4.06 o 
   1   7   7       49.04       48.86      2.89 o 
   2   7   7       28.39       33.09      2.64 o 
   3   7   7      171.91      152.08      4.25 o 
   4   7   7        0.22        1.68      1.95 o 
   5   7   7      192.37      158.99      5.18 o 
   6   7   7      186.36      188.54      6.47 o 
   7   7   7        1.62       -1.93      5.01 o 
   8   7   7        4.63        2.23      4.95 o 
 -10   8   7       29.85       58.47      9.84 o 
  -9   8   7      160.16      190.11     21.57 o 
  -8   8   7        2.97       15.93     12.89 o 
  -7   8   7       96.45      103.64      6.76 o 
  -6   8   7       21.80       15.09      3.50 o 
  -5   8   7      474.98      406.69      8.33 o 
  -4   8   7        0.04       -0.56      1.82 o 
  -3   8   7       30.69       38.61      4.06 o 
  -2   8   7        0.78       -0.24      2.41 o 
  -1   8   7       62.63       58.37      4.13 o 
   0   8   7     1433.21     1281.66     19.06 o 
   1   8   7      170.54      156.99      5.89 o 
   2   8   7      157.54      137.37      4.19 o 
   3   8   7       83.31       83.30      4.00 o 
   4   8   7       13.56       14.46      2.79 o 
   5   8   7        2.97       -0.74      3.71 o 
   6   8   7        3.64        1.53      6.98 o 
   7   8   7        5.69       -2.63      5.03 o 
   8   8   7        1.00       -2.54      9.55 o 
  -9   9   7        8.73        2.40      6.32 o 
  -8   9   7       10.27       18.65      6.91 o 
  -7   9   7        4.79       10.09      4.59 o 
  -6   9   7        5.43        2.25      3.55 o 
  -5   9   7        1.41        2.22      3.55 o 
  -4   9   7       43.45       52.30      5.48 o 
  -3   9   7       16.79       24.43      3.62 o 
  -2   9   7       15.04       17.70      3.38 o 
  -1   9   7      206.82      186.99      7.47 o 
   0   9   7      136.38      123.17      5.07 o 
   1   9   7       20.37       24.72      3.09 o 
   2   9   7        9.31        6.04      2.55 o 
   3   9   7      145.31      127.00      5.24 o 
   4   9   7        7.38        6.38      3.24 o 
   5   9   7       32.89       23.00      3.64 o 
   6   9   7      102.14      117.61      6.11 o 
   7   9   7        9.47        5.46      7.53 o 
  -8  10   7        9.54       27.91     20.92 o 
  -7  10   7       69.48       77.36      8.30 o 
  -6  10   7       48.69       59.70      8.54 o 
  -5  10   7       79.61       74.61      6.39 o 
  -4  10   7        0.34        2.44      3.50 o 
  -3  10   7      151.99      139.33      5.95 o 
  -2  10   7      192.90      179.88      8.71 o 
  -1  10   7        8.66        4.60      6.59 o 
   0  10   7      107.20       92.06      5.97 o 
   1  10   7       10.71       14.36      2.97 o 
   2  10   7       28.02       31.46      3.59 o 
   3  10   7       58.36       59.18      6.46 o 
   4  10   7       12.14       12.58      3.27 o 
   5  10   7       11.14        4.23      8.94 o 
   6  10   7       51.37       53.91      6.82 o 
  -7  11   7        8.31       20.56     22.39 o 
  -6  11   7       66.38       74.95      6.57 o 
  -5  11   7       24.49       48.81      6.88 o 
  -4  11   7        0.02        3.65      4.28 o 
  -3  11   7        2.00        2.94      3.44 o 
  -2  11   7        5.31        9.90      6.97 o 
  -1  11   7       16.43       16.15      5.33 o 
   0  11   7       44.50       51.44      5.69 o 
   1  11   7       10.66       10.40      6.11 o 
   2  11   7        0.01       -6.46      3.23 o 
   3  11   7       90.03       97.46      5.83 o 
   4  11   7       13.33        6.51      8.01 o 
   5  11   7        3.58       -4.09      9.17 o 
  -6  12   7       16.98       37.57     22.87 o 
  -5  12   7       25.62       41.93     10.55 o 
  -4  12   7       69.93       77.97     14.06 o 
  -3  12   7       14.47       17.88      9.93 o 
  -2  12   7       25.41       24.67     10.12 o 
  -1  12   7        9.07       18.63      9.20 o 
   0  12   7       48.37       67.77     11.66 o 
   1  12   7        0.29       -3.37      5.65 o 
   2  12   7        2.44       -3.38      3.66 o 
   3  12   7       55.64       56.75      5.64 o 
   4  12   7        0.60        6.17      5.13 o 
  -4  13   7        1.39       17.16     10.87 o 
  -3  13   7        1.40       19.30     10.78 o 
  -2  13   7       15.65       18.00     11.02 o 
  -1  13   7        3.66       16.13      9.35 o 
   0  13   7       22.61       36.17     10.60 o 
   1  13   7       27.30       32.98      7.82 o 
   2  13   7      141.81      132.51     10.20 o 
 -12   0   8       77.42       79.68      8.70 o 
 -11   0   8        4.69        2.20      6.12 o 
 -10   0   8       13.47       10.25      5.47 o 
  -9   0   8       24.07       32.30      5.93 o 
  -8   0   8       20.40       22.09      3.89 o 
  -7   0   8     3023.31     2930.50     70.92 o 
  -6   0   8        4.87        7.27      2.69 o 
  -5   0   8      553.34      562.09     10.32 o 
  -4   0   8      155.65      173.86      5.01 o 
  -3   0   8      557.75      519.49      9.72 o 
  -2   0   8       98.92      109.76      3.79 o 
  -1   0   8       21.77       35.52      2.08 o 
   0   0   8      527.13      529.55      8.42 o 
   1   0   8      262.02      292.88      5.65 o 
   2   0   8       25.19       30.29      1.99 o 
   3   0   8       16.26       22.01      2.02 o 
   4   0   8       74.98       81.64      3.78 o 
   5   0   8       70.66       63.31      4.29 o 
   6   0   8        0.12       -3.10      2.77 o 
   7   0   8        8.04       14.05      3.97 o 
   8   0   8        2.84       -3.61      4.25 o 
   9   0   8       19.37        7.09      9.01 o 
 -12   1   8       11.06        4.83      4.83 o 
 -11   1   8       14.91       15.10      4.78 o 
 -10   1   8       63.19       72.53      5.19 o 
  -9   1   8       36.78       42.07      7.27 o 
  -8   1   8        5.41        2.15      2.95 o 
  -7   1   8       46.71       50.11      3.22 o 
  -6   1   8      636.78      566.96      9.20 o 
  -5   1   8      426.64      384.27      6.17 o 
  -4   1   8       91.54       82.57      2.58 o 
  -3   1   8        0.49       -1.15      1.08 o 
  -2   1   8      582.63      655.46      6.62 o 
  -1   1   8     1143.42     1155.60     10.39 o 
   0   1   8      352.97      377.24      4.16 o 
   1   1   8        0.03       -1.11      0.64 o 
   2   1   8       17.49       21.09      1.61 o 
   3   1   8       43.51       48.93      2.39 o 
   4   1   8       83.36       72.89      2.49 o 
   5   1   8       78.20       74.70      3.20 o 
   6   1   8        4.99        1.67      2.19 o 
   7   1   8       18.36       14.07      3.01 o 
   8   1   8      140.95      153.49      5.68 o 
   9   1   8        0.03       -3.26      5.36 o 
  10   1   8        0.01        5.35      4.04 o 
 -12   2   8        1.42       -2.01      6.71 o 
 -11   2   8       24.69       18.82      6.96 o 
 -10   2   8      152.38      152.70      6.77 o 
  -9   2   8      286.59      282.85      8.55 o 
  -8   2   8       85.74       77.60      3.54 o 
  -7   2   8     1001.87      927.41     13.52 o 
  -6   2   8      234.88      261.62      5.11 o 
  -5   2   8      160.91      156.84      3.20 o 
  -4   2   8       88.81       73.61      1.91 o 
  -3   2   8        0.00        0.06      0.94 o 
  -2   2   8     1044.06     1136.85      9.73 o 
  -1   2   8        8.03        5.96      0.90 o 
   0   2   8      172.83      164.28      2.24 o 
   1   2   8      440.05      434.31      4.75 o 
   2   2   8       59.01       50.83      1.82 o 
   3   2   8        0.03       -0.39      1.10 o 
   4   2   8       37.35       40.51      2.31 o 
   5   2   8        0.95       -2.18      1.71 o 
   6   2   8        4.92        2.58      2.32 o 
   7   2   8       32.48       36.89      3.64 o 
   8   2   8       32.39       42.01      4.42 o 
   9   2   8       52.60       50.78      5.84 o 
 -12   3   8        0.07      -10.09      6.51 o 
 -11   3   8       28.85       30.61      7.80 o 
 -10   3   8        1.19        0.34      5.29 o 
  -9   3   8        0.34       -3.42      4.49 o 
  -8   3   8        1.23       -1.04      2.17 o 
  -7   3   8        7.48        7.47      1.65 o 
  -6   3   8      187.95      180.64      3.86 o 
  -5   3   8       20.55       26.53      2.24 o 
  -4   3   8        7.15        3.48      1.34 o 
  -3   3   8       33.58       36.59      1.55 o 
  -2   3   8       36.92       33.10      1.42 o 
  -1   3   8      312.87      311.24      3.40 o 
   0   3   8        0.57       -1.20      0.77 o 
   1   3   8      133.81      133.35      2.76 o 
   2   3   8       30.51       32.99      2.44 o 
   3   3   8        0.72       -1.34      1.26 o 
   4   3   8       18.74       14.08      2.41 o 
   5   3   8        0.03       -2.82      1.85 o 
   6   3   8       22.28       17.30      2.88 o 
   7   3   8       47.46       42.84      3.89 o 
   8   3   8       99.42      110.04      5.93 o 
   9   3   8       14.26       11.86      6.28 o 
 -11   4   8        8.36       17.90      7.44 o 
 -10   4   8        3.99       -0.71      5.83 o 
  -9   4   8      198.49      205.02     11.24 o 
  -8   4   8       57.23       71.60      7.82 o 
  -7   4   8       15.30       14.96      2.21 o 
  -6   4   8       32.63       40.83      3.65 o 
  -5   4   8        6.61        7.76      1.80 o 
  -4   4   8      282.24      258.58      5.20 o 
  -3   4   8        0.41       -1.22      1.07 o 
  -2   4   8      271.02      263.14      4.07 o 
  -1   4   8      135.96      135.01      2.26 o 
   0   4   8       25.97       28.67      1.68 o 
   1   4   8       62.06       63.02      2.04 o 
   2   4   8      125.02      127.68      3.02 o 
   3   4   8        0.17       -1.54      1.17 o 
   4   4   8      124.52      118.61      3.93 o 
   5   4   8       87.14       86.90      3.70 o 
   6   4   8       18.24       24.22      2.94 o 
   7   4   8       76.48       74.65      4.24 o 
   8   4   8       11.59        4.81      3.51 o 
   9   4   8       16.38       18.12      5.10 o 
 -11   5   8        0.04      -10.96      5.48 o 
 -10   5   8       13.79       22.28      7.34 o 
  -9   5   8        2.75        4.59      5.33 o 
  -8   5   8       80.41       94.21      5.99 o 
  -7   5   8        6.70        7.14      2.08 o 
  -6   5   8        0.00        3.28      2.45 o 
  -5   5   8      329.39      282.69      5.33 o 
  -4   5   8      362.00      351.54      7.57 o 
  -3   5   8      234.19      194.55      3.98 o 
  -2   5   8       23.97       28.35      2.30 o 
  -1   5   8      591.43      546.09      9.61 o 
   0   5   8       17.74       16.53      2.59 o 
   1   5   8      289.69      285.11      5.09 o 
   2   5   8        0.01       -0.78      1.33 o 
   3   5   8       30.52       25.73      2.22 o 
   4   5   8        7.08        2.96      1.43 o 
   5   5   8        3.87        3.50      2.28 o 
   6   5   8       37.00       44.98      3.44 o 
   7   5   8        2.14       -0.76      2.83 o 
   8   5   8        0.59       -3.67      4.56 o 
   9   5   8        1.45       -5.75      8.30 o 
 -11   6   8        8.64       -0.27      6.49 o 
 -10   6   8        0.01       -0.97      5.87 o 
  -9   6   8        2.82        5.43      5.87 o 
  -8   6   8       19.15       28.89      8.66 o 
  -7   6   8       15.47       11.04      3.69 o 
  -6   6   8        1.55        1.79      2.04 o 
  -5   6   8      105.13       94.20      3.32 o 
  -4   6   8       35.70       34.98      2.87 o 
  -3   6   8        8.21        4.30      2.20 o 
  -2   6   8       71.96       67.96      3.73 o 
  -1   6   8       57.85       61.51      3.77 o 
   0   6   8      310.26      303.74      7.06 o 
   1   6   8       37.91       42.82      2.77 o 
   2   6   8       19.98       25.35      2.33 o 
   3   6   8        0.14       -1.38      1.65 o 
   4   6   8        3.14        3.78      2.10 o 
   5   6   8       56.10       62.75      4.23 o 
   6   6   8       32.35       30.88      3.16 o 
   7   6   8       23.33       23.01      3.13 o 
   8   6   8        8.73        3.71      6.81 o 
 -10   7   8        0.33        2.65      6.12 o 
  -9   7   8        1.42        3.11      5.70 o 
  -8   7   8        1.67        3.78      6.28 o 
  -7   7   8       28.51       33.92      5.24 o 
  -6   7   8       13.02        9.83      3.23 o 
  -5   7   8        5.61        5.24      2.04 o 
  -4   7   8      152.62      133.14      4.71 o 
  -3   7   8       20.83       26.57      3.75 o 
  -2   7   8      134.43      122.89      4.71 o 
  -1   7   8      238.75      232.65      6.32 o 
   0   7   8      367.12      336.90      7.70 o 
   1   7   8        0.25       -3.03      1.67 o 
   2   7   8        3.07        2.06      1.81 o 
   3   7   8       84.89       81.53      3.74 o 
   4   7   8       61.51       61.77      3.44 o 
   5   7   8       22.11       19.29      3.09 o 
   6   7   8       34.76       34.04      4.32 o 
   7   7   8       10.71        3.08      7.10 o 
   8   7   8       14.80        5.55      5.59 o 
 -10   8   8        7.41        6.99      6.91 o 
  -9   8   8        1.15        5.73      6.21 o 
  -8   8   8        1.04        9.77      5.42 o 
  -7   8   8       26.03       41.51      5.86 o 
  -6   8   8       13.19       12.93      5.99 o 
  -5   8   8       15.17       16.83      4.31 o 
  -4   8   8       42.82       52.61      4.78 o 
  -3   8   8        5.99        8.57      2.88 o 
  -2   8   8      105.53       99.87      5.17 o 
  -1   8   8       17.55       17.01      3.08 o 
   0   8   8        0.19        0.10      2.54 o 
   1   8   8        7.56        8.24      2.09 o 
   2   8   8      114.02      106.74      3.89 o 
   3   8   8       29.82       37.77      5.69 o 
   4   8   8        0.35       -2.18      2.36 o 
   5   8   8        0.00       -0.67      2.51 o 
   6   8   8       51.35       51.23      7.07 o 
   7   8   8      145.64      147.45      7.51 o 
  -9   9   8       17.91       34.17      8.42 o 
  -8   9   8      132.64      147.33      8.38 o 
  -7   9   8        4.23       15.37      6.53 o 
  -6   9   8       26.97       39.97      5.74 o 
  -5   9   8        4.77        6.68      4.15 o 
  -4   9   8       19.63       27.72      4.23 o 
  -3   9   8        5.32        5.11      5.01 o 
  -2   9   8       98.07       85.37      6.70 o 
  -1   9   8       12.32        8.72      3.84 o 
   0   9   8       50.44       53.78      7.02 o 
   1   9   8       98.70       93.14      4.19 o 
   2   9   8       32.81       39.12      6.53 o 
   3   9   8        0.02       -4.38      2.50 o 
   4   9   8        6.45        3.13      3.06 o 
   5   9   8       11.24        8.89      3.21 o 
   6   9   8        3.69       -0.83      6.29 o 
   7   9   8       22.77       10.46      7.11 o 
  -8  10   8       21.98       47.58     18.70 o 
  -7  10   8       55.06       77.30     13.46 o 
  -6  10   8        1.30        2.65      4.57 o 
  -5  10   8       25.46       33.79      5.64 o 
  -4  10   8        1.76       -1.24      3.28 o 
  -3  10   8        3.10        4.07      4.99 o 
  -2  10   8       27.29       30.89      8.63 o 
  -1  10   8        6.15       17.91      5.25 o 
   0  10   8       27.27       37.08      6.70 o 
   1  10   8        6.49        2.42      4.15 o 
   2  10   8      153.75      150.64      5.46 o 
   3  10   8      204.53      185.63      6.11 o 
   4  10   8       73.80       74.10      4.77 o 
   5  10   8       27.57       26.13      8.31 o 
   6  10   8       16.19       15.46     10.61 o 
  -7  11   8        3.33        9.63     10.91 o 
  -6  11   8       78.74       99.71      7.34 o 
  -5  11   8        0.01        6.85      4.79 o 
  -4  11   8       23.50       29.22      5.65 o 
  -3  11   8      126.41      127.25      6.30 o 
  -2  11   8       58.67       72.48      9.58 o 
  -1  11   8      103.01       88.74      7.29 o 
   0  11   8        2.51        0.53      4.19 o 
   1  11   8       19.75       23.49      5.14 o 
   2  11   8       10.36        9.35      8.02 o 
   3  11   8       18.63       17.45      4.34 o 
   4  11   8        4.21       -1.29      4.38 o 
   5  11   8       16.95       12.22      7.58 o 
  -5  12   8        9.25       19.74      5.02 o 
  -4  12   8        3.70        9.33      5.66 o 
  -3  12   8        0.12       -0.96      3.48 o 
  -2  12   8      143.72      158.90     14.62 o 
  -1  12   8       67.04       84.30     11.34 o 
   0  12   8       48.56       63.29     12.35 o 
   1  12   8        0.53       -3.11      5.84 o 
   2  12   8        4.31       -2.62      6.05 o 
   3  12   8       31.95       34.68      5.19 o 
  -3  13   8        1.09        2.21     10.13 o 
  -2  13   8        0.57        9.52      8.89 o 
  -1  13   8      132.43      108.32     12.53 o 
   0  13   8       46.47       66.41     13.26 o 
   1  13   8        1.19       -5.98      7.89 o 
 -12   1   9        0.69       -8.18      4.21 o 
 -11   1   9        0.60       -1.08      4.12 o 
 -10   1   9        2.98       -1.44      3.50 o 
  -9   1   9       62.98       75.63      5.00 o 
  -8   1   9        8.37       10.29      2.71 o 
  -7   1   9        2.45        4.91      2.02 o 
  -6   1   9        0.02        0.47      1.81 o 
  -5   1   9       52.81       50.48      2.48 o 
  -4   1   9        3.91        1.53      1.39 o 
  -3   1   9        2.67        0.58      1.11 o 
  -2   1   9        0.45       -0.80      0.93 o 
  -1   1   9      540.54      535.41      5.84 o 
   0   1   9      281.09      271.68      3.78 o 
   1   1   9      218.29      204.45      3.24 o 
   2   1   9        0.16        0.37      1.31 o 
   3   1   9      135.62      136.25      3.45 o 
   4   1   9      364.99      361.32      5.90 o 
   5   1   9        6.79        4.97      2.17 o 
   6   1   9       36.61       45.94      3.49 o 
   7   1   9       81.73       89.54      4.34 o 
   8   1   9       41.59       43.32      4.27 o 
   9   1   9       28.32       25.40      4.54 o 
 -11   2   9        5.43       14.86      7.06 o 
 -10   2   9        5.18        0.28      3.68 o 
  -9   2   9        2.17       -2.46      2.89 o 
  -8   2   9        0.00       -0.48      3.55 o 
  -7   2   9       47.14       49.49      3.92 o 
  -6   2   9      183.33      174.08      3.90 o 
  -5   2   9      416.31      377.90      5.47 o 
  -4   2   9      279.46      279.04      4.93 o 
  -3   2   9       55.30       53.81      2.07 o 
  -2   2   9       14.99       20.22      1.21 o 
  -1   2   9      433.98      421.97      4.98 o 
   0   2   9      142.11      131.58      2.72 o 
   1   2   9       40.05       46.13      2.20 o 
   2   2   9       28.57       34.50      2.18 o 
   3   2   9        1.55       -1.32      1.44 o 
   4   2   9       20.37       16.38      2.47 o 
   5   2   9       86.78       81.42      3.49 o 
   6   2   9       11.60        9.76      2.87 o 
   7   2   9       13.18        9.07      3.21 o 
   8   2   9        0.70       -1.07      3.09 o 
   9   2   9        3.44       -5.56      4.04 o 
 -11   3   9        6.18       -5.66      6.13 o 
 -10   3   9        0.85       -4.10      5.39 o 
  -9   3   9        1.43       -0.98      4.43 o 
  -8   3   9       19.93       20.62      5.51 o 
  -7   3   9      303.19      290.61      6.78 o 
  -6   3   9       21.02       22.36      2.01 o 
  -5   3   9        0.56       -1.23      1.37 o 
  -4   3   9      326.01      285.26      4.82 o 
  -3   3   9     1079.20     1030.07     10.48 o 
  -2   3   9        0.14       -0.40      0.95 o 
  -1   3   9      278.20      269.84      3.26 o 
   0   3   9      557.20      562.25      5.86 o 
   1   3   9        1.24        1.96      1.43 o 
   2   3   9        1.88        0.63      1.20 o 
   3   3   9      255.64      242.64      4.97 o 
   4   3   9      124.96      139.83      4.31 o 
   5   3   9       33.11       36.77      3.45 o 
   6   3   9       14.84       16.46      3.19 o 
   7   3   9       35.04       30.82      3.83 o 
   8   3   9        9.94       17.87      3.79 o 
   9   3   9        2.51        2.16      5.68 o 
 -11   4   9        2.66       -0.18      6.05 o 
 -10   4   9        0.00       -5.66      5.44 o 
  -9   4   9      160.36      169.22     10.52 o 
  -8   4   9      160.29      166.93     10.00 o 
  -7   4   9        0.31       -0.20      2.54 o 
  -6   4   9        6.92       11.03      1.98 o 
  -5   4   9       15.86       11.76      2.05 o 
  -4   4   9      198.24      172.21      4.51 o 
  -3   4   9      157.34      154.58      3.76 o 
  -2   4   9       59.30       58.77      2.29 o 
  -1   4   9      165.51      144.27      3.55 o 
   0   4   9      566.64      558.26      7.84 o 
   1   4   9        1.84        0.08      1.71 o 
   2   4   9       11.58       14.54      1.71 o 
   3   4   9        7.73        1.75      1.39 o 
   4   4   9       14.22        9.84      2.40 o 
   5   4   9      173.83      169.80      5.67 o 
   6   4   9       44.39       47.51      4.10 o 
   7   4   9       29.54       38.94      6.44 o 
   8   4   9       55.64       56.37      5.57 o 
   9   4   9       55.60       48.72      8.51 o 
 -11   5   9       12.89        7.78      6.97 o 
 -10   5   9        2.06        7.32      6.34 o 
  -9   5   9        8.34       12.33      6.06 o 
  -8   5   9      196.19      189.74     10.83 o 
  -7   5   9       37.89       41.84      6.40 o 
  -6   5   9       52.34       51.01      3.18 o 
  -5   5   9        9.87        8.86      1.96 o 
  -4   5   9      151.87      113.95      3.91 o 
  -3   5   9      117.44      110.86      5.08 o 
  -2   5   9       17.76       23.54      2.97 o 
  -1   5   9       41.10       54.60      3.71 o 
   0   5   9       17.77       22.99      3.04 o 
   1   5   9       17.88       14.89      1.86 o 
   2   5   9        1.93        1.33      1.68 o 
   3   5   9       26.96       26.68      2.18 o 
   4   5   9       41.36       36.23      2.80 o 
   5   5   9        4.61        8.87      2.94 o 
   6   5   9      114.64      131.69      4.99 o 
   7   5   9        6.81       -1.22      3.11 o 
   8   5   9        8.92        4.15      7.78 o 
 -10   6   9       23.12       29.79      7.57 o 
  -9   6   9        4.76        2.65      5.54 o 
  -8   6   9      111.75      145.10      7.54 o 
  -7   6   9       38.37       55.61      5.71 o 
  -6   6   9        6.82        7.21      4.57 o 
  -5   6   9      254.10      224.69      6.50 o 
  -4   6   9       10.22        2.91      2.67 o 
  -3   6   9       63.47       56.40      4.22 o 
  -2   6   9      850.43      776.68     15.04 o 
  -1   6   9      915.25      838.89     13.73 o 
   0   6   9       39.74       48.82      3.95 o 
   1   6   9        6.97        7.72      1.86 o 
   2   6   9        4.29        2.65      1.72 o 
   3   6   9        2.22       -0.56      2.51 o 
   4   6   9      136.79      134.30      4.20 o 
   5   6   9       61.53       70.73      4.23 o 
   6   6   9       61.88       65.78      4.38 o 
   7   6   9        7.58        5.71      2.74 o 
   8   6   9        6.08       -0.06      3.89 o 
 -10   7   9       56.84       55.26      9.12 o 
  -9   7   9       15.22       31.63      7.41 o 
  -8   7   9       19.07       27.40      5.42 o 
  -7   7   9        9.98       17.02      4.48 o 
  -6   7   9        2.47       -2.94      2.80 o 
  -5   7   9      102.48       89.04      5.25 o 
  -4   7   9      117.70      114.50      5.53 o 
  -3   7   9      272.97      279.79      9.33 o 
  -2   7   9        8.13        8.95      3.20 o 
  -1   7   9      405.67      352.62      8.06 o 
   0   7   9       22.97       24.33      3.45 o 
   1   7   9       10.13       13.91      3.05 o 
   2   7   9        9.66       10.91      2.24 o 
   3   7   9       33.94       28.68      3.07 o 
   4   7   9        1.82       -0.50      2.36 o 
   5   7   9      183.13      204.73      6.09 o 
   6   7   9       10.69        9.65      4.73 o 
   7   7   9       89.31       92.92      5.92 o 
  -9   8   9        9.90       20.80      9.53 o 
  -8   8   9       25.94       53.11      6.91 o 
  -7   8   9       86.16      111.69      7.22 o 
  -6   8   9      130.38      101.43      6.83 o 
  -5   8   9        0.98       -1.05      3.20 o 
  -4   8   9      222.09      194.99     16.35 o 
  -3   8   9       38.05       40.17     14.27 o 
  -2   8   9       31.24       47.76      7.70 o 
  -1   8   9       63.24       72.84      5.78 o 
   0   8   9        1.77        1.07      3.33 o 
   1   8   9       34.28       37.72      3.25 o 
   2   8   9      181.00      184.55      5.37 o 
   3   8   9      118.54      112.95      4.62 o 
   4   8   9       22.66       14.54      3.22 o 
   5   8   9        9.84       11.35      3.28 o 
   6   8   9        1.55       -4.61      4.31 o 
   7   8   9        9.43        0.66      9.36 o 
  -8   9   9       93.08      119.63      7.80 o 
  -7   9   9        1.04        6.20      4.72 o 
  -6   9   9       29.42       28.57      5.71 o 
  -5   9   9        8.83       18.44      4.78 o 
  -4   9   9        5.28        6.15      3.62 o 
  -3   9   9       76.64       78.26      7.27 o 
  -2   9   9       35.02       38.84      6.26 o 
  -1   9   9        0.39       -0.81      4.03 o 
   0   9   9        0.46       -6.38      3.36 o 
   1   9   9        0.65       -6.76      3.62 o 
   2   9   9       13.75       14.70      3.04 o 
   3   9   9       14.83       12.22      3.14 o 
   4   9   9       12.78        7.35      3.40 o 
   5   9   9       58.69       71.35      4.94 o 
   6   9   9       13.64       11.90      5.86 o 
  -8  10   9      105.77      143.14     21.66 o 
  -7  10   9       34.27       56.00      7.16 o 
  -6  10   9       30.37       42.57      6.41 o 
  -5  10   9       52.47       45.98      7.34 o 
  -4  10   9        3.95        0.62      3.44 o 
  -3  10   9        1.83       -0.74      5.23 o 
  -2  10   9       49.39       59.40      8.16 o 
  -1  10   9      139.04      130.78      8.28 o 
   0  10   9       10.37        2.24      6.26 o 
   1  10   9        3.97       -2.53      4.02 o 
   2  10   9       26.09       21.63      4.03 o 
   3  10   9        3.96        1.51      3.09 o 
   4  10   9      112.97      116.39      5.54 o 
   5  10   9       51.16       58.05      9.23 o 
  -6  11   9       15.04       40.77     14.08 o 
  -5  11   9        0.33        3.97      4.50 o 
  -4  11   9        0.27        3.33      4.21 o 
  -3  11   9        4.99        4.44      4.63 o 
  -2  11   9        6.03        6.13      8.01 o 
  -1  11   9       12.82       14.38      5.77 o 
   0  11   9       30.02       44.10      7.07 o 
   1  11   9      133.45      128.06      7.63 o 
   2  11   9        1.75        1.23      4.54 o 
   3  11   9       35.46       34.09     11.60 o 
   4  11   9        1.12       -5.33      3.72 o 
  -4  12   9        4.89        9.84      4.76 o 
  -3  12   9        3.97        6.62      7.33 o 
  -2  12   9      110.84      109.32      8.51 o 
  -1  12   9        1.68        5.75      8.75 o 
   0  12   9       22.38       34.67     10.63 o 
   1  12   9        0.03       -9.69      6.08 o 
   2  12   9        0.06       -8.37     10.49 o 
 -11   0  10      152.91      158.78     10.54 o 
 -10   0  10        0.00       -8.83      4.52 o 
  -9   0  10        7.21        5.43      4.92 o 
  -8   0  10       23.13       25.51      5.56 o 
  -7   0  10      108.24      105.44      5.63 o 
  -6   0  10      261.81      222.26      7.78 o 
  -5   0  10      730.45      644.48     10.41 o 
  -4   0  10      347.72      333.12      6.80 o 
  -3   0  10       73.61       74.68      3.35 o 
  -2   0  10       81.87       72.79      2.92 o 
  -1   0  10      204.12      182.12      4.79 o 
   0   0  10      260.36      278.22      7.46 o 
   1   0  10        1.65        2.11      2.32 o 
   2   0  10        0.00       -2.27      2.18 o 
   3   0  10       80.21       69.34      4.48 o 
   4   0  10      129.34      127.42      5.76 o 
   5   0  10        0.01       -2.85      3.03 o 
   6   0  10        0.59       -6.29      3.14 o 
   7   0  10       56.27       69.59      6.30 o 
   8   0  10        0.73       -1.39      5.29 o 
 -11   1  10        1.54       -6.91      3.94 o 
 -10   1  10        0.00        1.13      4.13 o 
  -9   1  10        3.27        4.03      3.27 o 
  -8   1  10        3.49        3.25      2.85 o 
  -7   1  10        1.92       -0.39      1.85 o 
  -6   1  10       25.94       19.10      2.53 o 
  -5   1  10       38.01       38.46      2.36 o 
  -4   1  10      177.37      155.40      3.51 o 
  -3   1  10      503.87      462.67      6.27 o 
  -2   1  10      271.34      244.95      3.55 o 
  -1   1  10      104.29       99.46      2.43 o 
   0   1  10      417.46      426.40      5.70 o 
   1   1  10       82.80       83.70      2.65 o 
   2   1  10      195.37      191.78      4.43 o 
   3   1  10      179.93      170.26      4.04 o 
   4   1  10       73.58       68.76      3.36 o 
   5   1  10       16.09       14.17      2.69 o 
   6   1  10        0.07       -2.79      2.41 o 
   7   1  10       40.79       57.48      4.58 o 
   8   1  10       13.00       15.77      3.73 o 
 -11   2  10        8.89        5.38      6.40 o 
 -10   2  10       92.51      103.41      8.89 o 
  -9   2  10       71.19       90.25      8.15 o 
  -8   2  10      159.13      168.30      9.64 o 
  -7   2  10        4.13        0.29      1.60 o 
  -6   2  10      411.84      402.33      6.37 o 
  -5   2  10      265.30      212.24      4.46 o 
  -4   2  10        8.79        6.97      1.86 o 
  -3   2  10       71.22       66.20      2.41 o 
  -2   2  10        6.51        2.81      1.24 o 
  -1   2  10       25.98       25.79      2.23 o 
   0   2  10      297.88      301.55      4.93 o 
   1   2  10       45.02       52.49      2.85 o 
   2   2  10       91.74       98.66      3.38 o 
   3   2  10      159.94      149.02      4.58 o 
   4   2  10       16.89       26.11      2.84 o 
   5   2  10        3.46       -1.51      2.28 o 
   6   2  10        2.67       -2.03      2.71 o 
   7   2  10        6.47        3.79      3.13 o 
   8   2  10       15.22       12.52      3.71 o 
 -11   3  10       13.91       12.98      7.14 o 
 -10   3  10        5.79        5.88      6.16 o 
  -9   3  10       22.44       34.18      7.01 o 
  -8   3  10       40.87       47.40      7.10 o 
  -7   3  10       11.35       16.57      4.96 o 
  -6   3  10      178.10      144.67      4.29 o 
  -5   3  10       12.95       14.94      2.40 o 
  -4   3  10       17.82       23.49      2.52 o 
  -3   3  10      113.51      111.03      2.83 o 
  -2   3  10       32.45       32.04      2.19 o 
  -1   3  10      415.50      387.57      5.73 o 
   0   3  10      115.31      117.39      3.51 o 
   1   3  10       16.27       13.82      2.06 o 
   2   3  10      101.17      102.61      3.47 o 
   3   3  10      196.93      189.25      4.74 o 
   4   3  10       11.68        8.13      2.55 o 
   5   3  10       36.19       44.21      3.89 o 
   6   3  10        0.24       -0.83      2.71 o 
   7   3  10        1.47       -2.56      3.13 o 
   8   3  10        1.58        0.06      3.31 o 
 -11   4  10       36.53       30.63      7.80 o 
 -10   4  10       20.38       15.56      6.64 o 
  -9   4  10       26.54       35.38      7.58 o 
  -8   4  10        1.95        6.70      4.61 o 
  -7   4  10       88.97       70.22      4.45 o 
  -6   4  10       13.75       11.48      2.38 o 
  -5   4  10        0.07       -0.93      1.89 o 
  -4   4  10        0.68       -2.59      1.92 o 
  -3   4  10       45.21       47.54      3.13 o 
  -2   4  10       40.53       43.99      3.09 o 
  -1   4  10      150.27      140.41      4.26 o 
   0   4  10       67.78       64.20      3.34 o 
   1   4  10      198.87      182.05      4.40 o 
   2   4  10       34.73       33.85      2.99 o 
   3   4  10        3.22        2.95      1.56 o 
   4   4  10        0.10       -1.82      1.79 o 
   5   4  10        3.29       -0.37      2.67 o 
   6   4  10        2.99       -0.58      2.96 o 
   7   4  10        4.38       -0.77      3.22 o 
   8   4  10        0.98       -3.95      4.06 o 
 -10   5  10       14.74        7.98      6.31 o 
  -9   5  10        0.30       -6.49      4.99 o 
  -8   5  10       14.94       15.54      5.71 o 
  -7   5  10      230.39      218.54      7.39 o 
  -6   5  10       14.86        8.58      3.05 o 
  -5   5  10       67.75       66.08      3.97 o 
  -4   5  10       98.55       82.44      4.04 o 
  -3   5  10      196.59      178.40      7.60 o 
  -2   5  10       71.95       65.34      3.88 o 
  -1   5  10      311.11      283.24      6.91 o 
   0   5  10        0.46        0.62      2.41 o 
   1   5  10        3.59        2.60      2.59 o 
   2   5  10        1.76        1.31      1.60 o 
   3   5  10       29.39       29.69      2.54 o 
   4   5  10       24.22       33.19      3.85 o 
   5   5  10        4.54        2.57      2.21 o 
   6   5  10       70.52       78.26      3.96 o 
   7   5  10        7.88        5.30      3.49 o 
   8   5  10        0.01       -1.30      9.72 o 
 -10   6  10       34.03       35.88      7.82 o 
  -9   6  10        0.36        1.94      5.38 o 
  -8   6  10        0.70        0.61      4.20 o 
  -7   6  10        6.34        5.79      3.89 o 
  -6   6  10       62.20       67.35      5.48 o 
  -5   6  10        1.66       -1.71      2.67 o 
  -4   6  10      108.41       91.35      5.12 o 
  -3   6  10        9.49        8.82      4.96 o 
  -2   6  10       48.92       55.48      4.50 o 
  -1   6  10        0.38        2.40      2.43 o 
   0   6  10        1.22        0.09      2.58 o 
   1   6  10      213.31      210.53      6.37 o 
   2   6  10       18.20       21.30      2.50 o 
   3   6  10       33.82       34.74      3.58 o 
   4   6  10       76.85       70.90      6.56 o 
   5   6  10        0.39       -1.73      2.53 o 
   6   6  10        3.04       -0.49      2.66 o 
   7   6  10       24.41       26.08      3.68 o 
  -9   7  10        1.29        9.98      5.31 o 
  -8   7  10       89.41      109.55      7.20 o 
  -7   7  10        6.60       13.78      4.59 o 
  -6   7  10       25.85       28.64      5.13 o 
  -5   7  10        0.72       -4.05      2.90 o 
  -4   7  10       20.99       22.40      5.62 o 
  -3   7  10       75.29       82.60      7.41 o 
  -2   7  10       19.62       19.39      3.59 o 
  -1   7  10        0.35       -0.78      2.58 o 
   0   7  10        2.99        1.52      2.84 o 
   1   7  10      120.95      124.80      5.74 o 
   2   7  10      127.55      123.08      4.37 o 
   3   7  10        4.24       -2.97      3.08 o 
   4   7  10        0.13       -4.55      3.47 o 
   5   7  10        0.00       -1.92      4.01 o 
   6   7  10       35.95       30.62      4.05 o 
   7   7  10       16.11       11.61      4.05 o 
  -9   8  10        1.24        1.36      5.76 o 
  -8   8  10        0.96       11.81      4.84 o 
  -7   8  10       16.93       13.78     10.16 o 
  -6   8  10       14.17       22.52      5.28 o 
  -5   8  10       11.37        1.85      3.34 o 
  -4   8  10        1.95       -3.03      4.70 o 
  -3   8  10        6.08        1.64      4.73 o 
  -2   8  10       33.79       49.44      6.50 o 
  -1   8  10       14.45        4.92      4.12 o 
   0   8  10       92.18       87.26      6.36 o 
   1   8  10      131.01      127.03      6.65 o 
   2   8  10        0.50       -1.28      2.40 o 
   3   8  10       54.04       57.67      5.00 o 
   4   8  10       60.15       68.35      6.53 o 
   5   8  10       12.39        9.50      5.58 o 
   6   8  10        0.17       -3.76      5.49 o 
  -8   9  10       22.61       43.07     15.16 o 
  -7   9  10       29.08       31.87      5.92 o 
  -6   9  10      199.17      225.03      9.86 o 
  -5   9  10       14.10       14.74      5.93 o 
  -4   9  10        0.24       -6.23      4.79 o 
  -3   9  10       69.83       82.85      7.80 o 
  -2   9  10       33.03       42.23      6.81 o 
  -1   9  10       40.04       39.48      6.62 o 
   0   9  10        1.81       -3.64      5.64 o 
   1   9  10        0.01       -8.36      4.34 o 
   2   9  10        3.08        4.22      3.87 o 
   3   9  10        2.11       -1.29      3.36 o 
   4   9  10       17.89       12.54      3.93 o 
   5   9  10       62.68       65.09      5.04 o 
  -7  10  10       23.85       32.09      6.39 o 
  -6  10  10       12.79       27.60      5.99 o 
  -5  10  10       22.08       24.07      6.96 o 
  -4  10  10       64.69       69.64      6.81 o 
  -3  10  10       48.44       53.66      7.91 o 
  -2  10  10       32.80       45.37      8.43 o 
  -1  10  10       15.39        9.42      9.02 o 
   0  10  10       26.42       27.17      6.53 o 
   1  10  10        0.01       -3.00      5.65 o 
   2  10  10        2.29       -1.49      4.46 o 
   3  10  10        3.67        0.30      7.13 o 
   4  10  10       24.17       21.72      5.04 o 
  -5  11  10       78.57       85.97      7.03 o 
  -4  11  10        1.93        0.09      6.14 o 
  -3  11  10        1.74        1.29      5.62 o 
  -2  11  10        0.00       -2.50      5.71 o 
  -1  11  10      219.17      202.11     10.49 o 
   0  11  10       36.71       58.80      8.12 o 
   1  11  10        3.57       -0.70      4.79 o 
   2  11  10        9.58       10.72      5.46 o 
   3  11  10       13.75        7.36      6.27 o 
  -3  12  10       14.31       15.89      5.68 o 
  -2  12  10       93.72      100.01      9.28 o 
  -1  12  10        4.71       12.57      6.29 o 
   0  12  10       98.87      125.24     13.61 o 
 -11   1  11        0.44       -2.76      6.18 o 
 -10   1  11        0.24       -2.76      3.64 o 
  -9   1  11        2.73        9.60      3.52 o 
  -8   1  11       49.57       63.87      5.04 o 
  -7   1  11       87.11       85.28      4.24 o 
  -6   1  11        0.05        0.00      1.68 o 
  -5   1  11       14.44       10.24      1.91 o 
  -4   1  11       15.73       10.65      1.78 o 
  -3   1  11      297.08      286.43      4.55 o 
  -2   1  11      194.71      186.05      3.62 o 
  -1   1  11       23.75       29.31      2.34 o 
   0   1  11      102.05      108.05      3.23 o 
   1   1  11      212.88      205.97      4.78 o 
   2   1  11      194.61      199.08      4.91 o 
   3   1  11        8.50        8.55      2.42 o 
   4   1  11       14.21       15.46      2.76 o 
   5   1  11       48.24       58.88      4.01 o 
   6   1  11        4.12        1.17      2.78 o 
   7   1  11        5.07        5.44      3.29 o 
   8   1  11       14.38       13.93      3.89 o 
 -11   2  11        8.05        4.85      6.94 o 
 -10   2  11       36.68       49.45      8.37 o 
  -9   2  11        3.52        5.66      5.26 o 
  -8   2  11       14.34       16.81      5.57 o 
  -7   2  11        6.84        5.69      2.55 o 
  -6   2  11        0.81        1.63      1.73 o 
  -5   2  11        4.70        4.12      1.75 o 
  -4   2  11      167.08      152.41      4.38 o 
  -3   2  11      317.77      298.32      4.17 o 
  -2   2  11      110.45      103.69      3.41 o 
  -1   2  11      177.55      169.85      4.18 o 
   0   2  11      159.54      155.07      4.10 o 
   1   2  11        3.45        3.21      2.05 o 
   2   2  11        7.19        7.78      2.52 o 
   3   2  11        6.13        8.02      2.29 o 
   4   2  11        2.63       -1.60      2.34 o 
   5   2  11       11.35        5.83      2.78 o 
   6   2  11       11.87       12.32      3.44 o 
   7   2  11       14.78        7.54      3.54 o 
   8   2  11        0.00       -5.31      3.21 o 
 -11   3  11       10.58       10.23      7.23 o 
 -10   3  11        1.77        5.27      5.98 o 
  -9   3  11       69.26       78.76      9.20 o 
  -8   3  11      134.74      149.39      9.66 o 
  -7   3  11        0.17       -3.86      5.49 o 
  -6   3  11      205.99      195.36      5.58 o 
  -5   3  11        3.84        6.12      2.15 o 
  -4   3  11        3.13        1.17      2.02 o 
  -3   3  11       71.08       63.64      2.95 o 
  -2   3  11      588.53      549.25      8.05 o 
  -1   3  11      510.46      488.63      7.54 o 
   0   3  11       11.81       11.02      2.30 o 
   1   3  11       35.62       36.46      3.30 o 
   2   3  11      135.16      137.01      4.58 o 
   3   3  11       65.45       71.12      4.28 o 
   4   3  11      117.11      124.24      3.49 o 
   5   3  11       30.07       37.55      3.94 o 
   6   3  11        1.00       -0.73      3.11 o 
   7   3  11        4.14        1.22      3.50 o 
 -10   4  11        2.62        6.12      5.89 o 
  -9   4  11       26.69       38.41      7.54 o 
  -8   4  11       15.93       36.74      6.81 o 
  -7   4  11      280.19      289.23     13.35 o 
  -6   4  11      132.74      121.85      4.82 o 
  -5   4  11        0.45        1.51      2.93 o 
  -4   4  11       25.22       19.80      3.03 o 
  -3   4  11        5.52        3.70      2.93 o 
  -2   4  11        5.46        1.43      2.13 o 
  -1   4  11       44.29       43.19      3.31 o 
   0   4  11      293.05      278.01      6.25 o 
   1   4  11       50.89       55.62      3.81 o 
   2   4  11       16.88       19.53      2.76 o 
   3   4  11        0.03        0.45      2.02 o 
   4   4  11       15.66       11.66      2.26 o 
   5   4  11        2.42        2.62      2.22 o 
   6   4  11        3.94        0.40      3.55 o 
   7   4  11       19.90       21.27      4.07 o 
 -10   5  11        0.03        8.70      6.40 o 
  -9   5  11        1.77       10.90      6.08 o 
  -8   5  11       85.91       95.88      8.36 o 
  -7   5  11      124.65      104.63      6.51 o 
  -6   5  11       23.29       21.00      4.51 o 
  -5   5  11       88.31       91.16      7.21 o 
  -4   5  11       64.60       59.63      4.70 o 
  -3   5  11       48.72       57.24      4.88 o 
  -2   5  11       17.05       15.06      3.01 o 
  -1   5  11      208.92      201.06      6.04 o 
   0   5  11       40.91       44.82      4.03 o 
   1   5  11       49.69       62.72      4.47 o 
   2   5  11        1.10       -0.46      2.72 o 
   3   5  11       25.60       26.47      2.54 o 
   4   5  11        0.01       -2.93      3.11 o 
   5   5  11       64.18       68.30      4.25 o 
   6   5  11       13.42       13.04      3.17 o 
   7   5  11        4.21       -2.39      3.11 o 
  -9   6  11        6.30       11.86      5.85 o 
  -8   6  11       92.64       89.64      8.27 o 
  -7   6  11        4.93        3.57      4.02 o 
  -6   6  11       76.00       91.09      6.19 o 
  -5   6  11       30.09       33.57      6.23 o 
  -4   6  11       45.90       39.43      6.25 o 
  -3   6  11        3.47       -0.13      5.13 o 
  -2   6  11       10.71       13.43      3.44 o 
  -1   6  11      144.05      138.05      5.33 o 
   0   6  11      346.56      322.77      8.07 o 
   1   6  11      176.47      171.18      6.13 o 
   2   6  11        5.40        5.11      3.32 o 
   3   6  11       82.82       85.56      3.90 o 
   4   6  11       32.98       31.56      4.21 o 
   5   6  11      106.60      107.07      4.83 o 
   6   6  11       56.82       71.66      4.97 o 
  -9   7  11      143.43      146.48     10.85 o 
  -8   7  11       12.03       22.90      6.96 o 
  -7   7  11       23.91       27.21      6.31 o 
  -6   7  11       17.16       20.86      4.96 o 
  -5   7  11       12.38       10.26      3.65 o 
  -4   7  11       16.50       14.69      8.68 o 
  -3   7  11        0.01       -4.40      4.45 o 
  -2   7  11      180.85      160.80      8.46 o 
  -1   7  11       50.02       49.30      5.46 o 
   0   7  11       35.98       37.38      5.22 o 
   1   7  11      104.98       93.68      6.02 o 
   2   7  11        4.53        2.86      3.98 o 
   3   7  11       30.97       31.88      3.32 o 
   4   7  11        3.16        1.28      3.12 o 
   5   7  11      102.29      109.00      5.23 o 
   6   7  11       99.22      104.88      7.13 o 
  -8   8  11        5.46        6.23      4.80 o 
  -7   8  11       76.75       77.17      6.35 o 
  -6   8  11      122.23      149.48      8.10 o 
  -5   8  11       47.56       40.37      5.49 o 
  -4   8  11       54.77       81.58      8.45 o 
  -3   8  11      124.34      118.47      8.03 o 
  -2   8  11       20.76       33.98      6.33 o 
  -1   8  11        3.82        3.39      4.58 o 
   0   8  11       52.12       52.26      6.09 o 
   1   8  11      129.89      121.09      6.87 o 
   2   8  11       36.28       43.60      6.07 o 
   3   8  11       72.50       73.68      4.91 o 
   4   8  11        5.46        1.18      5.29 o 
   5   8  11       16.81       18.97      4.52 o 
  -7   9  11      142.54      163.10     10.62 o 
  -6   9  11        7.00       13.36      5.11 o 
  -5   9  11        0.18        0.61      3.47 o 
  -4   9  11        0.23       -3.90      5.83 o 
  -3   9  11       28.76       40.20      7.24 o 
  -2   9  11       41.37       50.58      7.50 o 
  -1   9  11       64.00       71.24      8.55 o 
   0   9  11       66.30       93.76     13.17 o 
   1   9  11       37.24       39.15     13.82 o 
   2   9  11       13.06        1.87     10.63 o 
   3   9  11       14.06       10.73      6.01 o 
   4   9  11        4.24        4.35      5.38 o 
  -6  10  11      120.02      157.95      8.77 o 
  -5  10  11       10.88       18.71      4.93 o 
  -4  10  11        7.83        2.59      4.53 o 
  -3  10  11       10.93       11.56      6.06 o 
  -2  10  11        0.26        2.27      5.47 o 
  -1  10  11        3.81        7.72      5.90 o 
   0  10  11       14.04       12.03      6.17 o 
   1  10  11        7.63       -0.81      8.40 o 
   2  10  11        2.76        2.70      4.91 o 
   3  10  11        6.74       -2.28      5.40 o 
  -4  11  11        0.09       -3.20      4.83 o 
  -3  11  11        8.99       16.30      6.85 o 
  -2  11  11        0.87        0.45      6.10 o 
  -1  11  11        8.92       24.65     18.91 o 
   0  11  11        0.44        4.83      5.99 o 
   1  11  11        5.76        8.74      6.38 o 
 -10   0  12      266.21      278.49     13.47 o 
  -9   0  12       25.28       25.52      6.10 o 
  -8   0  12       13.90       27.68      5.87 o 
  -7   0  12        6.23        6.20      4.12 o 
  -6   0  12       59.75       58.68      4.08 o 
  -5   0  12       20.28       18.34      3.44 o 
  -4   0  12      360.63      347.77      7.53 o 
  -3   0  12      190.20      172.91      5.94 o 
  -2   0  12       52.84       60.15      8.51 o 
  -1   0  12      230.07      239.22     16.32 o 
   0   0  12      241.29      245.65      7.71 o 
   1   0  12       35.37       35.78      4.53 o 
   2   0  12        3.51        1.91      3.35 o 
   3   0  12       58.61       66.90      5.66 o 
   4   0  12        2.45       -3.29      3.46 o 
   5   0  12        8.19        7.63      4.15 o 
   6   0  12       17.46       14.84      4.83 o 
   7   0  12        0.51       -4.47      6.03 o 
 -10   1  12       38.94       47.90      8.19 o 
  -9   1  12        9.55       14.08      4.03 o 
  -8   1  12        0.76        1.85      2.92 o 
  -7   1  12       18.60       25.26      3.78 o 
  -6   1  12        7.71        7.66      1.99 o 
  -5   1  12       24.61       14.32      2.10 o 
  -4   1  12        1.36        1.35      1.44 o 
  -3   1  12        0.53       -0.46      1.90 o 
  -2   1  12        0.10       -1.93      1.95 o 
  -1   1  12     1117.77     1095.68     14.99 o 
   0   1  12       17.70       17.68      2.99 o 
   1   1  12       74.96       79.83      3.88 o 
   2   1  12        3.72        2.92      2.30 o 
   3   1  12        5.29        1.51      2.41 o 
   4   1  12      243.36      236.78      5.85 o 
   5   1  12       30.05       34.25      3.78 o 
   6   1  12        2.23       -0.70      3.03 o 
   7   1  12        2.35       -5.52      3.46 o 
 -10   2  12       27.06       12.95      6.47 o 
  -9   2  12       52.30       59.87      8.34 o 
  -8   2  12        0.04        2.78      4.72 o 
  -7   2  12        8.53       15.65      5.27 o 
  -6   2  12       59.46       70.94      4.75 o 
  -5   2  12        1.84       -1.52      1.73 o 
  -4   2  12       62.97       57.20      3.52 o 
  -3   2  12       51.02       51.02      2.84 o 
  -2   2  12      123.59      115.15      4.11 o 
  -1   2  12      133.75      141.08      4.51 o 
   0   2  12       33.19       36.40      3.84 o 
   1   2  12       29.85       43.31      3.66 o 
   2   2  12       18.11       17.96      3.08 o 
   3   2  12       39.81       38.38      3.50 o 
   4   2  12        6.84        4.90      2.90 o 
   5   2  12       68.03       85.79      4.46 o 
   6   2  12       78.02       79.76      5.77 o 
   7   2  12        7.53       -1.54      3.51 o 
 -10   3  12        3.09       -0.15      5.70 o 
  -9   3  12        1.30        0.82      5.26 o 
  -8   3  12       11.57       17.28      5.82 o 
  -7   3  12       16.98       17.89      5.68 o 
  -6   3  12       12.10        9.44      2.97 o 
  -5   3  12       46.43       36.64      3.65 o 
  -4   3  12        1.21       -1.50      2.44 o 
  -3   3  12       25.76       20.63      2.72 o 
  -2   3  12       15.62       11.33      2.61 o 
  -1   3  12       89.42       96.73      3.56 o 
   0   3  12       47.86       55.55      3.35 o 
   1   3  12        4.31       -0.34      1.97 o 
   2   3  12        9.09       13.49      2.98 o 
   3   3  12        8.58        6.62      2.85 o 
   4   3  12      170.96      167.25      5.35 o 
   5   3  12       40.56       42.49      3.22 o 
   6   3  12        4.02        3.13      3.46 o 
   7   3  12        9.15        5.44      4.35 o 
 -10   4  12       42.52       69.31      9.67 o 
  -9   4  12        2.03        1.81      5.28 o 
  -8   4  12        3.09        4.08      5.01 o 
  -7   4  12       97.72      103.83      8.63 o 
  -6   4  12       15.86       11.67      3.77 o 
  -5   4  12       29.35       24.03      7.07 o 
  -4   4  12       10.40       13.16      2.87 o 
  -3   4  12       15.39       10.80      3.50 o 
  -2   4  12        0.17       -1.70      2.09 o 
  -1   4  12       24.07       32.57      3.26 o 
   0   4  12        5.70        5.96      2.62 o 
   1   4  12        1.95        3.34      2.60 o 
   2   4  12       65.74       66.56      5.88 o 
   3   4  12       84.51       88.34      6.38 o 
   4   4  12       41.23       41.21      3.60 o 
   5   4  12        0.83       -1.44      2.33 o 
   6   4  12       33.34       41.54      3.53 o 
  -9   5  12       88.41      111.98      9.37 o 
  -8   5  12        3.97       10.33      5.35 o 
  -7   5  12       37.38       37.53      7.17 o 
  -6   5  12        7.14        7.27      3.47 o 
  -5   5  12        9.16       15.00      7.73 o 
  -4   5  12       18.58       13.31      4.98 o 
  -3   5  12        8.58       12.07      4.77 o 
  -2   5  12        0.20       -1.83      2.56 o 
  -1   5  12        6.59        2.94      2.95 o 
   0   5  12       35.79       38.91      4.18 o 
   1   5  12      123.36      115.84      9.37 o 
   2   5  12       14.33       16.61      4.46 o 
   3   5  12       77.40       83.63      5.86 o 
   4   5  12        1.34        0.54      4.37 o 
   5   5  12       35.05       35.46      3.48 o 
   6   5  12        3.75        2.31      3.20 o 
  -9   6  12       20.61       33.67      7.52 o 
  -8   6  12       31.59       45.52      7.80 o 
  -7   6  12        0.29        3.78      4.60 o 
  -6   6  12        1.80       -1.52      3.50 o 
  -5   6  12       65.14       74.07      7.95 o 
  -4   6  12       35.31       44.81      6.64 o 
  -3   6  12        0.00       -5.62      4.12 o 
  -2   6  12        6.45        6.59      4.49 o 
  -1   6  12       30.69       41.74      5.15 o 
   0   6  12       25.01       30.13      5.04 o 
   1   6  12        8.61        3.61      4.12 o 
   2   6  12        3.83        1.46      5.35 o 
   3   6  12        7.51       12.22      4.66 o 
   4   6  12       48.80       48.68      3.68 o 
   5   6  12        2.06       -0.36      3.83 o 
  -8   7  12        6.07       14.60      5.96 o 
  -7   7  12        5.89        7.89      4.18 o 
  -6   7  12       51.62       80.31      7.30 o 
  -5   7  12       29.94       32.97      6.97 o 
  -4   7  12       23.45       24.94      6.33 o 
  -3   7  12       10.71        8.43      5.13 o 
  -2   7  12       20.62       23.85      5.98 o 
  -1   7  12        0.52       -1.58      3.67 o 
   0   7  12       22.59       20.95      4.93 o 
   1   7  12        0.03       -2.93      4.95 o 
   2   7  12        0.77       -6.25      4.05 o 
   3   7  12       12.40        7.98      7.50 o 
   4   7  12       29.74       27.30      4.97 o 
   5   7  12       32.37       37.00      4.06 o 
  -7   8  12        0.06       10.26      4.48 o 
  -6   8  12        0.14        2.78      4.20 o 
  -5   8  12        6.86        4.54      3.85 o 
  -4   8  12        5.43        3.41      5.56 o 
  -3   8  12        3.52       -0.36      5.30 o 
  -2   8  12        4.28        0.58      5.54 o 
  -1   8  12       36.80       31.19      6.45 o 
   0   8  12        0.79       -1.94      4.52 o 
   1   8  12       22.32       17.74      6.81 o 
   2   8  12       47.01       68.47      8.95 o 
   3   8  12       31.52       31.32      6.02 o 
   4   8  12        4.58        3.14      5.28 o 
  -6   9  12        1.45        9.99      4.93 o 
  -5   9  12      137.79      134.56      6.88 o 
  -4   9  12       43.64       55.49      8.13 o 
  -3   9  12       69.88       76.74      8.72 o 
  -2   9  12       17.82       21.76      6.56 o 
  -1   9  12       11.37        8.60      5.83 o 
   0   9  12       15.87       23.29      7.12 o 
   1   9  12        2.45        3.81      5.66 o 
   2   9  12        0.75       -3.73      4.95 o 
   3   9  12        2.48        0.86      8.19 o 
  -5  10  12       11.28       15.42      8.25 o 
  -4  10  12        0.01       -3.36      5.69 o 
  -3  10  12       19.82       23.44      7.98 o 
  -2  10  12      175.34      179.14     10.17 o 
  -1  10  12       33.98       50.71      7.88 o 
   0  10  12        0.28        1.81      5.61 o 
   1  10  12       15.55        8.22     10.00 o 
 -10   1  13        1.94        3.56      6.08 o 
  -9   1  13       30.92       36.24      7.29 o 
  -8   1  13       12.51       20.56      5.74 o 
  -7   1  13        1.44        3.77      3.06 o 
  -6   1  13        4.19        2.27      2.27 o 
  -5   1  13       49.31       51.88      4.21 o 
  -4   1  13       72.25       74.61      3.73 o 
  -3   1  13        0.10       -0.51      1.85 o 
  -2   1  13       63.69       66.91      3.93 o 
  -1   1  13      224.83      235.82      5.99 o 
   0   1  13        5.71        3.90      2.83 o 
   1   1  13        1.65       -0.67      2.46 o 
   2   1  13      128.15      132.14      4.56 o 
   3   1  13      127.07      134.48      4.77 o 
   4   1  13        2.03        2.15      2.92 o 
   5   1  13        3.29        3.63      3.17 o 
   6   1  13        0.90       -4.85      3.44 o 
 -10   2  13        7.90       12.99      6.54 o 
  -9   2  13       96.57      119.42      9.60 o 
  -8   2  13       12.58        9.59      5.43 o 
  -7   2  13        1.60        4.22      4.49 o 
  -6   2  13       35.59       40.69      5.61 o 
  -5   2  13        0.02       -3.49      4.32 o 
  -4   2  13        0.27       -1.26      2.61 o 
  -3   2  13       59.62       60.81      3.52 o 
  -2   2  13       36.10       41.94      3.47 o 
  -1   2  13       96.84       95.95      4.12 o 
   0   2  13       66.81       71.51      4.39 o 
   1   2  13       55.01       62.07      4.40 o 
   2   2  13        3.17        1.27      2.58 o 
   3   2  13       16.64       16.16      3.29 o 
   4   2  13        0.41        0.68      2.98 o 
   5   2  13       10.94        6.65      3.38 o 
   6   2  13        8.23        5.19      4.55 o 
  -9   3  13        2.58        2.73      5.33 o 
  -8   3  13      129.99      122.58      9.25 o 
  -7   3  13        0.45        2.23      4.58 o 
  -6   3  13       25.57       33.24      5.61 o 
  -5   3  13       96.92       99.77      7.04 o 
  -4   3  13      264.80      263.54      8.27 o 
  -3   3  13       12.67       16.15      3.92 o 
  -2   3  13       74.60       78.08      3.90 o 
  -1   3  13        0.12       -0.21      2.80 o 
   0   3  13      281.65      286.17      7.78 o 
   1   3  13      182.75      183.36      6.45 o 
   2   3  13       28.81       27.64      3.73 o 
   3   3  13        3.02        1.42      2.86 o 
   4   3  13        3.43        1.78      3.32 o 
   5   3  13       14.91       12.66      3.88 o 
   6   3  13       20.29       25.59      3.04 o 
  -9   4  13        1.51        3.01      4.84 o 
  -8   4  13        2.40       -0.11      4.71 o 
  -7   4  13       26.25       48.38      7.68 o 
  -6   4  13       20.29       23.85      4.32 o 
  -5   4  13       84.41       75.25      7.17 o 
  -4   4  13       23.83       24.61      5.99 o 
  -3   4  13       30.96       37.21      6.13 o 
  -2   4  13        1.32        3.15      2.59 o 
  -1   4  13       84.66       85.66      4.24 o 
   0   4  13       57.59       63.66      5.12 o 
   1   4  13       56.32       65.52      5.27 o 
   2   4  13       33.83       42.27      5.54 o 
   3   4  13      163.98      177.91      7.79 o 
   4   4  13       54.13       67.67      7.54 o 
   5   4  13        1.49       -5.33      3.64 o 
  -9   5  13       24.72       51.52      8.33 o 
  -8   5  13        7.21        9.05      5.24 o 
  -7   5  13        6.29       13.66      5.78 o 
  -6   5  13        1.07       -0.28      3.27 o 
  -5   5  13       17.52        4.04      5.43 o 
  -4   5  13       25.29       24.05      5.84 o 
  -3   5  13      127.12      116.83      7.72 o 
  -2   5  13        0.03       -1.59      6.93 o 
  -1   5  13       12.33       15.12      4.50 o 
   0   5  13        9.98        7.31      4.67 o 
   1   5  13       82.17       88.62      6.13 o 
   2   5  13       29.12       29.96      5.32 o 
   3   5  13       24.26       33.31      5.68 o 
   4   5  13       25.98       27.50      7.35 o 
   5   5  13       49.93       50.66      5.76 o 
  -8   6  13      133.87      153.53     10.65 o 
  -7   6  13      158.04      160.35     10.84 o 
  -6   6  13        6.30        6.79      4.06 o 
  -5   6  13       23.92       31.05      6.81 o 
  -4   6  13        0.95       -4.79      4.96 o 
  -3   6  13       39.91       46.67      7.45 o 
  -2   6  13       28.48       29.45      6.42 o 
  -1   6  13        4.25        2.16      4.22 o 
   0   6  13       15.16       11.05      4.70 o 
   1   6  13       31.50       32.74      5.54 o 
   2   6  13       89.39       90.00      8.65 o 
   3   6  13       16.04       11.10      4.82 o 
   4   6  13        0.28       -1.83      7.38 o 
  -7   7  13       18.33       35.85      5.76 o 
  -6   7  13       67.61       80.29      6.37 o 
  -5   7  13       17.60       10.84      6.92 o 
  -4   7  13        0.97       -7.38     11.02 o 
  -3   7  13       99.63       96.16      7.67 o 
  -2   7  13        1.04        6.01      5.20 o 
  -1   7  13        3.13        1.17      5.08 o 
   0   7  13        1.30       -0.75      4.76 o 
   1   7  13      139.40      133.17      7.39 o 
   2   7  13        1.92       -4.06      4.31 o 
   3   7  13        0.04        2.20      6.16 o 
   4   7  13       13.41       13.50      5.38 o 
  -6   8  13       51.81       75.41      7.74 o 
  -5   8  13       16.21       22.32      4.67 o 
  -4   8  13       49.06       51.92      7.82 o 
  -3   8  13       43.25       61.16      8.20 o 
  -2   8  13       79.97       83.02      8.33 o 
  -1   8  13        2.75        0.89      5.32 o 
   0   8  13       21.29       20.01      6.21 o 
   1   8  13        4.78       -1.36      7.42 o 
   2   8  13       18.86       14.61      9.00 o 
   3   8  13      119.68      124.43      8.15 o 
  -5   9  13       23.29       32.10      8.64 o 
  -4   9  13        1.48        8.17      6.44 o 
  -3   9  13       10.06        6.90      9.80 o 
  -2   9  13       15.88       13.49      6.29 o 
  -1   9  13        0.07       -0.72      5.14 o 
   0   9  13        4.96       15.20      6.84 o 
   1   9  13       50.85       42.35     13.85 o 
  -8   0  14       19.98       28.79      6.26 o 
  -7   0  14       19.48       29.21      6.42 o 
  -6   0  14       46.60       49.76      6.91 o 
  -5   0  14       35.14       18.84      8.80 o 
  -4   0  14        8.54        5.71      7.70 o 
  -3   0  14       80.22       85.57     10.47 o 
  -2   0  14       37.53       38.31      5.95 o 
  -1   0  14       56.44       66.42      5.50 o 
   0   0  14      180.68      183.30      7.52 o 
   1   0  14       14.97        9.19      4.55 o 
   2   0  14        4.28        1.66      4.33 o 
   3   0  14       48.41       44.74      5.97 o 
   4   0  14       23.34       31.80      5.76 o 
   5   0  14        7.86        5.97      5.06 o 
  -9   1  14        0.02        9.60      5.82 o 
  -8   1  14       39.17       50.10      7.59 o 
  -7   1  14       52.06       74.10      8.80 o 
  -6   1  14        6.76       -1.83      3.75 o 
  -5   1  14        1.35       -4.65      5.45 o 
  -4   1  14       45.26       43.86      5.18 o 
  -3   1  14        0.01       -2.73      2.65 o 
  -2   1  14       21.48       22.60      3.48 o 
  -1   1  14      112.52       98.55      4.41 o 
   0   1  14      121.84      120.27      4.87 o 
   1   1  14       80.28       86.58      4.20 o 
   2   1  14       19.58       19.87      3.45 o 
   3   1  14       36.90       40.90      4.04 o 
   4   1  14       13.00        7.60      3.46 o 
   5   1  14        6.86        7.76      3.69 o 
  -9   2  14      221.81      263.34     13.85 o 
  -8   2  14       26.45       28.79      6.85 o 
  -7   2  14        0.00        5.87      5.17 o 
  -6   2  14        9.89        7.11      4.44 o 
  -5   2  14       38.65       39.79     10.00 o 
  -4   2  14        5.06       -1.04      5.35 o 
  -3   2  14        2.75        4.55      4.00 o 
  -2   2  14       17.09       17.67      3.71 o 
  -1   2  14        5.80        3.88      3.00 o 
   0   2  14       80.29       86.95      4.60 o 
   1   2  14       24.06       27.13      3.84 o 
   2   2  14        3.34        0.93      2.93 o 
   3   2  14        0.04       -0.52      2.99 o 
   4   2  14       23.11       26.29      3.87 o 
   5   2  14       91.58      107.67      4.97 o 
  -9   3  14       18.96       16.10      6.07 o 
  -8   3  14        7.99       18.25      5.85 o 
  -7   3  14        0.14        1.87      5.12 o 
  -6   3  14        4.63        7.82      4.65 o 
  -5   3  14        0.01       -4.09      4.65 o 
  -4   3  14        6.00        3.51      4.90 o 
  -3   3  14       17.91       37.49      6.42 o 
  -2   3  14        1.43       -2.10      3.00 o 
  -1   3  14       96.93       90.46      5.01 o 
   0   3  14        8.41       10.42      3.79 o 
   1   3  14        0.82       -1.10      3.46 o 
   2   3  14       23.32       17.63      4.32 o 
   3   3  14       14.10       16.49      3.59 o 
   4   3  14        1.25       -2.89      3.37 o 
   5   3  14        3.66       -1.24      3.99 o 
  -8   4  14       11.70        7.48      5.83 o 
  -7   4  14        1.23        2.78      4.95 o 
  -6   4  14        6.25        9.64      4.66 o 
  -5   4  14        7.10        9.66      5.67 o 
  -4   4  14        0.27        2.48      5.02 o 
  -3   4  14        0.52       -3.34      4.82 o 
  -2   4  14        4.35        0.76      4.78 o 
  -1   4  14       16.92       16.27      3.85 o 
   0   4  14       97.77       97.82      5.32 o 
   1   4  14        5.83        3.55      3.74 o 
   2   4  14        4.47        5.85      4.42 o 
   3   4  14        4.50       -1.51      4.95 o 
   4   4  14        2.86        7.88      4.69 o 
  -8   5  14        2.86        5.09      5.28 o 
  -7   5  14       91.27      115.92      9.47 o 
  -6   5  14        4.76        0.45      3.59 o 
  -5   5  14       56.53       61.71      8.03 o 
  -4   5  14       13.23       18.28      6.24 o 
  -3   5  14        0.21        3.44      5.19 o 
  -2   5  14        8.71       10.78      5.65 o 
  -1   5  14       12.06       13.84      5.26 o 
   0   5  14        0.95       -1.18      4.23 o 
   1   5  14       10.73       11.44      4.56 o 
   2   5  14       16.61       22.34      5.61 o 
   3   5  14       11.66       -2.41      5.64 o 
   4   5  14       71.31       86.37      6.72 o 
  -7   6  14       77.12       77.32      8.32 o 
  -6   6  14        8.86       12.05      4.34 o 
  -5   6  14        3.26       -1.81      5.54 o 
  -4   6  14        1.74       -4.08      5.45 o 
  -3   6  14       22.42       14.12      6.14 o 
  -2   6  14       93.08      100.61      7.73 o 
  -1   6  14       20.10       18.88      6.18 o 
   0   6  14        4.88        0.88      4.74 o 
   1   6  14       16.74       20.77      5.39 o 
   2   6  14        1.98       -6.53      7.30 o 
   3   6  14        0.16       -1.21      4.44 o 
  -6   7  14       16.73       20.62      4.85 o 
  -5   7  14       29.30       38.35      7.71 o 
  -4   7  14        5.39        7.15      5.88 o 
  -3   7  14        7.02       -3.00      5.49 o 
  -2   7  14       16.95       14.54      6.07 o 
  -1   7  14        1.26        2.23      5.35 o 
   0   7  14        1.01       -0.07      8.49 o 
   1   7  14        1.85       -5.04      6.31 o 
   2   7  14        0.20        0.71      6.27 o 
  -5   8  14        0.01        3.55      3.62 o 
  -4   8  14        8.40        2.16      6.02 o 
  -3   8  14        0.97        1.74      5.76 o 
  -2   8  14       14.04       17.22      7.16 o 
  -1   8  14       13.24       13.69      6.19 o 
   0   8  14        3.51        0.26      5.37 o 
   1   8  14        0.89       -6.86      6.68 o 
  -8   1  15       23.55       51.79      7.66 o 
  -7   1  15       73.48       78.59      8.23 o 
  -6   1  15        7.30        4.58      7.50 o 
  -5   1  15        3.89      -15.30      8.49 o 
  -4   1  15       61.76       66.26      7.99 o 
  -3   1  15       40.53       44.05      4.25 o 
  -2   1  15        0.03       -0.22      3.05 o 
  -1   1  15        0.00       -4.08      3.55 o 
   0   1  15       30.99       39.65      4.08 o 
   1   1  15       42.01       56.65      4.60 o 
   2   1  15        0.46       -2.97      3.12 o 
   3   1  15       32.90       34.99      4.25 o 
   4   1  15       17.38       14.84      3.87 o 
  -8   2  15        5.83       16.35      6.02 o 
  -7   2  15       86.07       98.16      8.92 o 
  -6   2  15        3.25        3.32      5.38 o 
  -5   2  15        0.06       -8.59      8.93 o 
  -4   2  15        7.48        7.37      5.30 o 
  -3   2  15       15.67       17.38      5.88 o 
  -2   2  15       75.71       75.83      5.04 o 
  -1   2  15        0.34       -3.85      3.39 o 
   0   2  15       93.89       96.86      5.72 o 
   1   2  15        4.52        3.84      3.18 o 
   2   2  15       35.87       41.05      4.25 o 
   3   2  15       40.39       40.34      4.28 o 
   4   2  15        0.59       -2.64      3.41 o 
  -7   3  15        0.40        3.56      4.98 o 
  -6   3  15      130.43      124.34      7.72 o 
  -5   3  15        2.22       -8.49      6.34 o 
  -4   3  15        3.75       -0.80      5.63 o 
  -3   3  15      142.34      141.62      8.63 o 
  -2   3  15      108.32      108.28      5.49 o 
  -1   3  15        0.20       -6.49      3.55 o 
   0   3  15        0.34       -1.64      3.66 o 
   1   3  15        8.53        7.89      4.16 o 
   2   3  15       30.18       31.75      4.59 o 
   3   3  15       21.41       15.71      4.39 o 
  -7   4  15       60.90       73.06      8.08 o 
  -6   4  15        0.35        3.85      4.72 o 
  -5   4  15       16.80       20.61      6.54 o 
  -4   4  15        0.52       -0.33      5.56 o 
  -3   4  15       24.07       23.92      6.42 o 
  -2   4  15       41.27       51.41      7.72 o 
  -1   4  15        3.08        2.98      3.78 o 
   0   4  15       54.77       59.63      5.70 o 
   1   4  15       19.84       18.57      5.35 o 
   2   4  15       82.86      109.52      7.32 o 
   3   4  15       41.80       50.03      5.76 o 
  -6   5  15        0.43        0.87      4.30 o 
  -5   5  15        0.97       -5.21      9.40 o 
  -4   5  15       65.72       70.34     10.72 o 
  -3   5  15        0.98        5.26      5.54 o 
  -2   5  15        0.35        1.13      5.41 o 
  -1   5  15       65.51       82.02      6.87 o 
   0   5  15        0.21       -3.00      5.09 o 
   1   5  15        7.77        4.34      4.67 o 
   2   5  15       12.40       16.50      5.15 o 
  -6   6  15        1.16        1.08      4.02 o 
  -5   6  15        0.04       -2.57      5.97 o 
  -4   6  15        3.25        3.38      5.95 o 
  -3   6  15        0.02        2.42      6.73 o 
  -2   6  15       54.86       61.98      8.01 o 
  -1   6  15        1.54        5.61      5.91 o 
   0   6  15        6.96        5.40      5.29 o 
   1   6  15       26.77       34.46      6.07 o 
  -4   7  15       60.49       75.76      9.05 o 
  -3   7  15        0.26       -0.47      5.42 o 
  -2   7  15        2.94        5.98      6.05 o 
  -1   7  15       42.42       63.61      8.22 o 
   0   7  15        0.00        2.11      5.04 o 
  -5   0  16        0.63      -17.31      8.66 o 
  -4   0  16        1.17       -8.24      8.63 o 
  -3   0  16       14.73       14.93      4.89 o 
  -2   0  16        5.08       14.45      5.47 o 
  -1   0  16       17.12       22.74      5.48 o 
   0   0  16       27.70       28.52      5.91 o 
   1   0  16       29.99       25.52      5.92 o 
   2   0  16       49.47       52.43      6.78 o 
  -7   1  16        0.71        2.79      4.64 o 
  -6   1  16       12.94        8.81      5.02 o 
  -5   1  16       26.46       25.56     10.60 o 
  -4   1  16       47.65       52.81     11.30 o 
  -3   1  16       40.53       54.72      7.75 o 
  -2   1  16       11.61        6.33      4.02 o 
  -1   1  16        0.04       -2.06      3.06 o 
   0   1  16        1.62        2.08      3.37 o 
   1   1  16       11.26       13.59      4.57 o 
   2   1  16       29.41       35.82      4.32 o 
  -6   2  16       62.74       65.39      9.24 o 
  -5   2  16       10.63       18.85     10.48 o 
  -4   2  16        0.10       -9.16      5.35 o 
  -3   2  16        0.30        0.91      5.45 o 
  -2   2  16       11.98       14.10      4.40 o 
  -1   2  16       15.58       11.20      4.29 o 
   0   2  16        9.10        5.18      3.86 o 
   1   2  16        0.35       -3.03      3.56 o 
   2   2  16        0.28       -2.53      3.79 o 
  -6   3  16       27.70       37.57      6.52 o 
  -5   3  16        2.05       -6.62      9.01 o 
  -4   3  16       12.08        9.44      6.32 o 
  -3   3  16        1.50        0.22      5.49 o 
  -2   3  16        2.84        4.64      5.84 o 
  -1   3  16        9.26       11.05      4.30 o 
   0   3  16        2.29        4.68      4.17 o 
   1   3  16       36.18       46.70      5.11 o 
   2   3  16        6.98        5.82      4.04 o 
  -5   4  16        0.31       -2.81      5.71 o 
  -4   4  16        2.58        8.20      5.99 o 
  -3   4  16        0.69       -1.43      5.51 o 
  -2   4  16       25.81       21.89      6.35 o 
  -1   4  16       22.26       20.13      4.89 o 
   0   4  16        5.43        3.86      6.08 o 
   1   4  16       11.01       10.24      5.20 o 
  -4   5  16       15.87        6.83      6.62 o 
  -3   5  16       73.46       79.23     12.41 o 
  -2   5  16       47.81       56.38      8.16 o 
  -1   5  16        5.85        8.33      5.82 o 
   0   5  16       12.10        8.11     10.66 o 
  -4   1  17        8.74        2.99      9.86 o 
  -3   1  17       15.75       23.39      6.52 o 
  -2   1  17        7.42        8.17      4.00 o 
  -1   1  17        3.40        3.78      4.05 o 
   0   1  17        4.21        2.67      4.02 o 
  -4   2  17        8.16       11.91     10.51 o 
  -3   2  17        8.20       11.86      6.68 o 
  -2   2  17       20.86       15.65      7.34 o 
  -1   2  17        1.90        2.03      3.90 o 
  -3   3  17       22.49       21.78     13.61 o 
  -2   3  17        0.87        6.29      6.15 o 
                                                 
